# Supplementary material for: Structure Prediction and Protein Engineering Yield New Insights into Microcin J25 Precursor Recognition
Source: ACS Chem Biol. 2024 Aug 20;19(9):1982–90. doi: 10.1021/acschembio.4c00251 (PMC11420955; doi:10.1021/acschembio.4c00251)
Supplement: Supplementary file 2 — cb4c00251_si_002.pdb [file cb4c00251_si_002.pdb]

HEADER    McjABC_23bdb_unrelaxed_rank_001_alphafol
ATOM    440  N   MET B   1      -9.094 -38.688 -20.094  1.00 74.25           N  
ATOM    441  CA  MET B   1      -8.516 -37.375 -19.750  1.00 74.25           C  
ATOM    442  C   MET B   1      -9.055 -36.906 -18.406  1.00 74.25           C  
ATOM    444  O   MET B   1     -10.258 -36.969 -18.141  1.00 74.25           O  
ATOM    443  CB  MET B   1      -8.812 -36.344 -20.828  1.00 74.25           C  
ATOM    445  CG  MET B   1      -8.156 -35.000 -20.578  1.00 74.25           C  
ATOM    446  SD  MET B   1      -8.539 -33.781 -21.906  1.00 74.25           S  
ATOM    447  CE  MET B   1      -7.496 -32.375 -21.375  1.00 74.25           C  
ATOM    448  N   ILE B   2      -8.164 -36.594 -17.562  1.00 87.25           N  
ATOM    449  CA  ILE B   2      -8.523 -36.062 -16.266  1.00 87.25           C  
ATOM    450  C   ILE B   2      -9.344 -34.781 -16.422  1.00 87.25           C  
ATOM    452  O   ILE B   2      -8.984 -33.906 -17.219  1.00 87.25           O  
ATOM    451  CB  ILE B   2      -7.270 -35.781 -15.398  1.00 87.25           C  
ATOM    453  CG1 ILE B   2      -6.504 -37.094 -15.125  1.00 87.25           C  
ATOM    454  CG2 ILE B   2      -7.656 -35.094 -14.094  1.00 87.25           C  
ATOM    455  CD1 ILE B   2      -5.129 -36.875 -14.508  1.00 87.25           C  
ATOM    456  N   ARG B   3     -10.523 -34.812 -15.789  1.00 92.56           N  
ATOM    457  CA  ARG B   3     -11.391 -33.656 -15.883  1.00 92.56           C  
ATOM    458  C   ARG B   3     -11.219 -32.750 -14.672  1.00 92.56           C  
ATOM    460  O   ARG B   3     -11.203 -31.516 -14.812  1.00 92.56           O  
ATOM    459  CB  ARG B   3     -12.852 -34.094 -16.016  1.00 92.56           C  
ATOM    461  CG  ARG B   3     -13.836 -32.906 -15.992  1.00 92.56           C  
ATOM    462  CD  ARG B   3     -15.234 -33.344 -16.422  1.00 92.56           C  
ATOM    463  NE  ARG B   3     -16.172 -32.250 -16.406  1.00 92.56           N  
ATOM    466  CZ  ARG B   3     -17.438 -32.312 -16.812  1.00 92.56           C  
ATOM    464  NH1 ARG B   3     -17.938 -33.469 -17.266  1.00 92.56           N1+
ATOM    465  NH2 ARG B   3     -18.203 -31.234 -16.781  1.00 92.56           N  
ATOM    467  N   TYR B   4     -11.133 -33.375 -13.508  1.00 95.19           N  
ATOM    468  CA  TYR B   4     -11.062 -32.594 -12.281  1.00 95.19           C  
ATOM    469  C   TYR B   4      -9.781 -32.875 -11.508  1.00 95.19           C  
ATOM    471  O   TYR B   4      -9.320 -34.031 -11.484  1.00 95.19           O  
ATOM    470  CB  TYR B   4     -12.281 -32.844 -11.398  1.00 95.19           C  
ATOM    472  CG  TYR B   4     -13.594 -32.500 -12.047  1.00 95.19           C  
ATOM    473  CD1 TYR B   4     -13.945 -31.172 -12.281  1.00 95.19           C  
ATOM    474  CD2 TYR B   4     -14.484 -33.500 -12.438  1.00 95.19           C  
ATOM    475  CE1 TYR B   4     -15.156 -30.828 -12.883  1.00 95.19           C  
ATOM    476  CE2 TYR B   4     -15.703 -33.156 -13.039  1.00 95.19           C  
ATOM    478  CZ  TYR B   4     -16.031 -31.844 -13.258  1.00 95.19           C  
ATOM    477  OH  TYR B   4     -17.219 -31.516 -13.852  1.00 95.19           O  
ATOM    479  N   CYS B   5      -9.188 -31.844 -10.992  1.00 96.88           N  
ATOM    480  CA  CYS B   5      -8.102 -31.969 -10.023  1.00 96.88           C  
ATOM    481  C   CYS B   5      -8.523 -31.406  -8.672  1.00 96.88           C  
ATOM    483  O   CYS B   5      -9.172 -30.359  -8.594  1.00 96.88           O  
ATOM    482  CB  CYS B   5      -6.852 -31.234 -10.516  1.00 96.88           C  
ATOM    484  SG  CYS B   5      -6.211 -31.875 -12.078  1.00 96.88           S  
ATOM    485  N   LEU B   6      -8.164 -32.156  -7.648  1.00 96.31           N  
ATOM    486  CA  LEU B   6      -8.594 -31.766  -6.309  1.00 96.31           C  
ATOM    487  C   LEU B   6      -7.402 -31.703  -5.355  1.00 96.31           C  
ATOM    489  O   LEU B   6      -6.422 -32.438  -5.535  1.00 96.31           O  
ATOM    488  CB  LEU B   6      -9.641 -32.750  -5.773  1.00 96.31           C  
ATOM    490  CG  LEU B   6     -10.891 -32.938  -6.637  1.00 96.31           C  
ATOM    491  CD1 LEU B   6     -10.852 -34.281  -7.324  1.00 96.31           C  
ATOM    492  CD2 LEU B   6     -12.148 -32.781  -5.793  1.00 96.31           C  
ATOM    493  N   THR B   7      -7.449 -30.891  -4.434  1.00 96.00           N  
ATOM    494  CA  THR B   7      -6.523 -30.844  -3.307  1.00 96.00           C  
ATOM    495  C   THR B   7      -7.148 -30.109  -2.125  1.00 96.00           C  
ATOM    497  O   THR B   7      -8.297 -29.672  -2.191  1.00 96.00           O  
ATOM    496  CB  THR B   7      -5.199 -30.156  -3.699  1.00 96.00           C  
ATOM    498  CG2 THR B   7      -5.383 -28.656  -3.885  1.00 96.00           C  
ATOM    499  OG1 THR B   7      -4.230 -30.391  -2.668  1.00 96.00           O  
ATOM    500  N   SER B   8      -6.496 -30.125  -1.059  1.00 94.06           N  
ATOM    501  CA  SER B   8      -6.969 -29.422   0.126  1.00 94.06           C  
ATOM    502  C   SER B   8      -5.906 -28.453   0.659  1.00 94.06           C  
ATOM    504  O   SER B   8      -4.707 -28.703   0.509  1.00 94.06           O  
ATOM    503  CB  SER B   8      -7.371 -30.406   1.220  1.00 94.06           C  
ATOM    505  OG  SER B   8      -6.227 -31.047   1.758  1.00 94.06           O  
ATOM    506  N   TYR B   9      -6.352 -27.375   1.062  1.00 88.81           N  
ATOM    507  CA  TYR B   9      -5.527 -26.422   1.802  1.00 88.81           C  
ATOM    508  C   TYR B   9      -6.234 -25.953   3.072  1.00 88.81           C  
ATOM    510  O   TYR B   9      -7.340 -25.406   3.014  1.00 88.81           O  
ATOM    509  CB  TYR B   9      -5.184 -25.203   0.929  1.00 88.81           C  
ATOM    511  CG  TYR B   9      -4.160 -24.281   1.543  1.00 88.81           C  
ATOM    512  CD1 TYR B   9      -4.551 -23.203   2.326  1.00 88.81           C  
ATOM    513  CD2 TYR B   9      -2.801 -24.500   1.343  1.00 88.81           C  
ATOM    514  CE1 TYR B   9      -3.611 -22.344   2.893  1.00 88.81           C  
ATOM    515  CE2 TYR B   9      -1.852 -23.641   1.905  1.00 88.81           C  
ATOM    517  CZ  TYR B   9      -2.266 -22.578   2.678  1.00 88.81           C  
ATOM    516  OH  TYR B   9      -1.331 -21.734   3.236  1.00 88.81           O  
ATOM    518  N   ARG B  10      -5.551 -26.188   4.203  1.00 82.50           N  
ATOM    519  CA  ARG B  10      -6.219 -26.000   5.488  1.00 82.50           C  
ATOM    520  C   ARG B  10      -7.535 -26.781   5.531  1.00 82.50           C  
ATOM    522  O   ARG B  10      -7.551 -28.000   5.348  1.00 82.50           O  
ATOM    521  CB  ARG B  10      -6.473 -24.516   5.762  1.00 82.50           C  
ATOM    523  CG  ARG B  10      -5.207 -23.703   5.938  1.00 82.50           C  
ATOM    524  CD  ARG B  10      -5.516 -22.250   6.312  1.00 82.50           C  
ATOM    525  NE  ARG B  10      -4.297 -21.500   6.598  1.00 82.50           N  
ATOM    528  CZ  ARG B  10      -4.262 -20.219   6.918  1.00 82.50           C  
ATOM    526  NH1 ARG B  10      -5.383 -19.500   7.000  1.00 82.50           N1+
ATOM    527  NH2 ARG B  10      -3.100 -19.625   7.156  1.00 82.50           N  
ATOM    529  N   GLU B  11      -8.680 -26.109   5.734  1.00 86.19           N  
ATOM    530  CA  GLU B  11      -9.953 -26.812   5.855  1.00 86.19           C  
ATOM    531  C   GLU B  11     -10.758 -26.719   4.562  1.00 86.19           C  
ATOM    533  O   GLU B  11     -11.875 -27.234   4.484  1.00 86.19           O  
ATOM    532  CB  GLU B  11     -10.766 -26.250   7.023  1.00 86.19           C  
ATOM    534  CG  GLU B  11     -10.078 -26.391   8.375  1.00 86.19           C  
ATOM    535  CD  GLU B  11      -9.859 -27.828   8.805  1.00 86.19           C  
ATOM    536  OE1 GLU B  11      -8.875 -28.109   9.523  1.00 86.19           O  
ATOM    537  OE2 GLU B  11     -10.688 -28.688   8.422  1.00 86.19           O1-
ATOM    538  N   ASP B  12     -10.125 -26.156   3.576  1.00 91.12           N  
ATOM    539  CA  ASP B  12     -10.859 -25.938   2.336  1.00 91.12           C  
ATOM    540  C   ASP B  12     -10.508 -27.000   1.296  1.00 91.12           C  
ATOM    542  O   ASP B  12      -9.344 -27.375   1.157  1.00 91.12           O  
ATOM    541  CB  ASP B  12     -10.578 -24.531   1.778  1.00 91.12           C  
ATOM    543  CG  ASP B  12     -11.078 -23.422   2.684  1.00 91.12           C  
ATOM    544  OD1 ASP B  12     -12.031 -23.656   3.459  1.00 91.12           O  
ATOM    545  OD2 ASP B  12     -10.516 -22.312   2.617  1.00 91.12           O1-
ATOM    546  N   LEU B  13     -11.484 -27.484   0.654  1.00 95.12           N  
ATOM    547  CA  LEU B  13     -11.289 -28.281  -0.552  1.00 95.12           C  
ATOM    548  C   LEU B  13     -11.234 -27.391  -1.789  1.00 95.12           C  
ATOM    550  O   LEU B  13     -12.031 -26.469  -1.921  1.00 95.12           O  
ATOM    549  CB  LEU B  13     -12.406 -29.328  -0.700  1.00 95.12           C  
ATOM    551  CG  LEU B  13     -12.359 -30.188  -1.956  1.00 95.12           C  
ATOM    552  CD1 LEU B  13     -11.180 -31.156  -1.893  1.00 95.12           C  
ATOM    553  CD2 LEU B  13     -13.672 -30.953  -2.123  1.00 95.12           C  
ATOM    554  N   VAL B  14     -10.266 -27.609  -2.602  1.00 96.12           N  
ATOM    555  CA  VAL B  14     -10.133 -26.844  -3.838  1.00 96.12           C  
ATOM    556  C   VAL B  14     -10.305 -27.766  -5.039  1.00 96.12           C  
ATOM    558  O   VAL B  14      -9.742 -28.859  -5.066  1.00 96.12           O  
ATOM    557  CB  VAL B  14      -8.773 -26.109  -3.912  1.00 96.12           C  
ATOM    559  CG1 VAL B  14      -8.695 -25.234  -5.160  1.00 96.12           C  
ATOM    560  CG2 VAL B  14      -8.547 -25.281  -2.654  1.00 96.12           C  
ATOM    561  N   ILE B  15     -11.055 -27.344  -6.027  1.00 96.75           N  
ATOM    562  CA  ILE B  15     -11.328 -28.125  -7.227  1.00 96.75           C  
ATOM    563  C   ILE B  15     -10.945 -27.328  -8.469  1.00 96.75           C  
ATOM    565  O   ILE B  15     -11.352 -26.172  -8.617  1.00 96.75           O  
ATOM    564  CB  ILE B  15     -12.812 -28.547  -7.297  1.00 96.75           C  
ATOM    566  CG1 ILE B  15     -13.227 -29.281  -6.016  1.00 96.75           C  
ATOM    567  CG2 ILE B  15     -13.070 -29.422  -8.531  1.00 96.75           C  
ATOM    568  CD1 ILE B  15     -14.727 -29.516  -5.883  1.00 96.75           C  
ATOM    569  N   LEU B  16     -10.180 -27.906  -9.250  1.00 97.38           N  
ATOM    570  CA  LEU B  16      -9.883 -27.375 -10.570  1.00 97.38           C  
ATOM    571  C   LEU B  16     -10.680 -28.094 -11.648  1.00 97.38           C  
ATOM    573  O   LEU B  16     -10.547 -29.312 -11.812  1.00 97.38           O  
ATOM    572  CB  LEU B  16      -8.391 -27.469 -10.867  1.00 97.38           C  
ATOM    574  CG  LEU B  16      -7.953 -27.125 -12.297  1.00 97.38           C  
ATOM    575  CD1 LEU B  16      -8.297 -25.672 -12.609  1.00 97.38           C  
ATOM    576  CD2 LEU B  16      -6.461 -27.375 -12.477  1.00 97.38           C  
ATOM    577  N   ASP B  17     -11.547 -27.422 -12.305  1.00 96.19           N  
ATOM    578  CA  ASP B  17     -12.227 -27.922 -13.500  1.00 96.19           C  
ATOM    579  C   ASP B  17     -11.438 -27.562 -14.758  1.00 96.19           C  
ATOM    581  O   ASP B  17     -11.438 -26.422 -15.203  1.00 96.19           O  
ATOM    580  CB  ASP B  17     -13.641 -27.344 -13.586  1.00 96.19           C  
ATOM    582  CG  ASP B  17     -14.469 -27.969 -14.695  1.00 96.19           C  
ATOM    583  OD1 ASP B  17     -13.891 -28.422 -15.711  1.00 96.19           O  
ATOM    584  OD2 ASP B  17     -15.711 -28.031 -14.547  1.00 96.19           O1-
ATOM    585  N   ILE B  18     -10.852 -28.547 -15.367  1.00 95.56           N  
ATOM    586  CA  ILE B  18      -9.922 -28.344 -16.469  1.00 95.56           C  
ATOM    587  C   ILE B  18     -10.680 -27.859 -17.703  1.00 95.56           C  
ATOM    589  O   ILE B  18     -10.250 -26.906 -18.375  1.00 95.56           O  
ATOM    588  CB  ILE B  18      -9.141 -29.641 -16.797  1.00 95.56           C  
ATOM    590  CG1 ILE B  18      -8.234 -30.031 -15.617  1.00 95.56           C  
ATOM    591  CG2 ILE B  18      -8.328 -29.469 -18.078  1.00 95.56           C  
ATOM    592  CD1 ILE B  18      -7.672 -31.438 -15.711  1.00 95.56           C  
ATOM    593  N   ILE B  19     -11.758 -28.406 -17.969  1.00 94.12           N  
ATOM    594  CA  ILE B  19     -12.508 -28.125 -19.188  1.00 94.12           C  
ATOM    595  C   ILE B  19     -13.117 -26.719 -19.094  1.00 94.12           C  
ATOM    597  O   ILE B  19     -13.023 -25.938 -20.031  1.00 94.12           O  
ATOM    596  CB  ILE B  19     -13.602 -29.172 -19.438  1.00 94.12           C  
ATOM    598  CG1 ILE B  19     -12.977 -30.531 -19.781  1.00 94.12           C  
ATOM    599  CG2 ILE B  19     -14.547 -28.719 -20.562  1.00 94.12           C  
ATOM    600  CD1 ILE B  19     -13.984 -31.625 -20.078  1.00 94.12           C  
ATOM    601  N   ASN B  20     -13.633 -26.406 -17.938  1.00 94.62           N  
ATOM    602  CA  ASN B  20     -14.273 -25.094 -17.781  1.00 94.62           C  
ATOM    603  C   ASN B  20     -13.289 -24.047 -17.312  1.00 94.62           C  
ATOM    605  O   ASN B  20     -13.664 -22.891 -17.109  1.00 94.62           O  
ATOM    604  CB  ASN B  20     -15.453 -25.203 -16.812  1.00 94.62           C  
ATOM    606  CG  ASN B  20     -16.656 -25.906 -17.422  1.00 94.62           C  
ATOM    607  ND2 ASN B  20     -17.469 -26.531 -16.578  1.00 94.62           N  
ATOM    608  OD1 ASN B  20     -16.844 -25.891 -18.641  1.00 94.62           O  
ATOM    609  N   ASP B  21     -12.078 -24.375 -17.141  1.00 96.19           N  
ATOM    610  CA  ASP B  21     -11.023 -23.453 -16.734  1.00 96.19           C  
ATOM    611  C   ASP B  21     -11.438 -22.641 -15.516  1.00 96.19           C  
ATOM    613  O   ASP B  21     -11.367 -21.406 -15.523  1.00 96.19           O  
ATOM    612  CB  ASP B  21     -10.664 -22.516 -17.891  1.00 96.19           C  
ATOM    614  CG  ASP B  21      -9.352 -21.766 -17.672  1.00 96.19           C  
ATOM    615  OD1 ASP B  21      -8.461 -22.312 -16.984  1.00 96.19           O  
ATOM    616  OD2 ASP B  21      -9.219 -20.641 -18.172  1.00 96.19           O1-
ATOM    617  N   SER B  22     -11.781 -23.375 -14.477  1.00 96.00           N  
ATOM    618  CA  SER B  22     -12.289 -22.688 -13.297  1.00 96.00           C  
ATOM    619  C   SER B  22     -11.836 -23.359 -12.008  1.00 96.00           C  
ATOM    621  O   SER B  22     -11.602 -24.578 -11.992  1.00 96.00           O  
ATOM    620  CB  SER B  22     -13.812 -22.609 -13.336  1.00 96.00           C  
ATOM    622  OG  SER B  22     -14.383 -23.906 -13.195  1.00 96.00           O  
ATOM    623  N   PHE B  23     -11.680 -22.562 -10.984  1.00 95.81           N  
ATOM    624  CA  PHE B  23     -11.445 -23.062  -9.633  1.00 95.81           C  
ATOM    625  C   PHE B  23     -12.703 -22.953  -8.789  1.00 95.81           C  
ATOM    627  O   PHE B  23     -13.492 -22.016  -8.953  1.00 95.81           O  
ATOM    626  CB  PHE B  23     -10.297 -22.281  -8.969  1.00 95.81           C  
ATOM    628  CG  PHE B  23      -8.930 -22.688  -9.461  1.00 95.81           C  
ATOM    629  CD1 PHE B  23      -8.422 -23.953  -9.195  1.00 95.81           C  
ATOM    630  CD2 PHE B  23      -8.156 -21.781 -10.188  1.00 95.81           C  
ATOM    631  CE1 PHE B  23      -7.156 -24.312  -9.648  1.00 95.81           C  
ATOM    632  CE2 PHE B  23      -6.895 -22.156 -10.641  1.00 95.81           C  
ATOM    633  CZ  PHE B  23      -6.395 -23.406 -10.367  1.00 95.81           C  
ATOM    634  N   SER B  24     -12.859 -23.875  -7.922  1.00 95.50           N  
ATOM    635  CA  SER B  24     -13.906 -23.844  -6.910  1.00 95.50           C  
ATOM    636  C   SER B  24     -13.359 -24.172  -5.527  1.00 95.50           C  
ATOM    638  O   SER B  24     -12.375 -24.906  -5.406  1.00 95.50           O  
ATOM    637  CB  SER B  24     -15.031 -24.812  -7.273  1.00 95.50           C  
ATOM    639  OG  SER B  24     -15.609 -24.469  -8.523  1.00 95.50           O  
ATOM    640  N   ILE B  25     -13.961 -23.562  -4.562  1.00 94.88           N  
ATOM    641  CA  ILE B  25     -13.586 -23.812  -3.174  1.00 94.88           C  
ATOM    642  C   ILE B  25     -14.781 -24.375  -2.408  1.00 94.88           C  
ATOM    644  O   ILE B  25     -15.906 -23.891  -2.570  1.00 94.88           O  
ATOM    643  CB  ILE B  25     -13.062 -22.531  -2.490  1.00 94.88           C  
ATOM    645  CG1 ILE B  25     -11.844 -21.984  -3.242  1.00 94.88           C  
ATOM    646  CG2 ILE B  25     -12.727 -22.797  -1.021  1.00 94.88           C  
ATOM    647  CD1 ILE B  25     -11.414 -20.594  -2.791  1.00 94.88           C  
ATOM    648  N   VAL B  26     -14.539 -25.391  -1.663  1.00 93.81           N  
ATOM    649  CA  VAL B  26     -15.539 -25.953  -0.764  1.00 93.81           C  
ATOM    650  C   VAL B  26     -15.047 -25.875   0.679  1.00 93.81           C  
ATOM    652  O   VAL B  26     -14.297 -26.734   1.137  1.00 93.81           O  
ATOM    651  CB  VAL B  26     -15.867 -27.422  -1.129  1.00 93.81           C  
ATOM    653  CG1 VAL B  26     -17.078 -27.922  -0.338  1.00 93.81           C  
ATOM    654  CG2 VAL B  26     -16.125 -27.547  -2.631  1.00 93.81           C  
ATOM    655  N   PRO B  27     -15.555 -24.828   1.392  1.00 90.00           N  
ATOM    656  CA  PRO B  27     -15.086 -24.641   2.766  1.00 90.00           C  
ATOM    657  C   PRO B  27     -15.375 -25.859   3.656  1.00 90.00           C  
ATOM    659  O   PRO B  27     -16.438 -26.484   3.525  1.00 90.00           O  
ATOM    658  CB  PRO B  27     -15.867 -23.422   3.242  1.00 90.00           C  
ATOM    660  CG  PRO B  27     -16.266 -22.719   1.988  1.00 90.00           C  
ATOM    661  CD  PRO B  27     -16.500 -23.734   0.916  1.00 90.00           C  
ATOM    662  N   ASP B  28     -14.422 -26.297   4.547  1.00 88.56           N  
ATOM    663  CA  ASP B  28     -14.531 -27.297   5.605  1.00 88.56           C  
ATOM    664  C   ASP B  28     -14.609 -28.703   5.023  1.00 88.56           C  
ATOM    666  O   ASP B  28     -14.992 -29.656   5.719  1.00 88.56           O  
ATOM    665  CB  ASP B  28     -15.750 -27.016   6.484  1.00 88.56           C  
ATOM    667  CG  ASP B  28     -15.680 -25.672   7.195  1.00 88.56           C  
ATOM    668  OD1 ASP B  28     -14.594 -25.297   7.684  1.00 88.56           O  
ATOM    669  OD2 ASP B  28     -16.719 -24.984   7.270  1.00 88.56           O1-
ATOM    670  N   ALA B  29     -14.383 -28.844   3.750  1.00 91.38           N  
ATOM    671  CA  ALA B  29     -14.461 -30.156   3.131  1.00 91.38           C  
ATOM    672  C   ALA B  29     -13.070 -30.766   2.959  1.00 91.38           C  
ATOM    674  O   ALA B  29     -12.938 -31.953   2.629  1.00 91.38           O  
ATOM    673  CB  ALA B  29     -15.172 -30.078   1.781  1.00 91.38           C  
ATOM    675  N   GLY B  30     -12.109 -29.938   3.150  1.00 90.44           N  
ATOM    676  CA  GLY B  30     -10.742 -30.359   2.857  1.00 90.44           C  
ATOM    677  C   GLY B  30     -10.258 -31.484   3.754  1.00 90.44           C  
ATOM    678  O   GLY B  30      -9.523 -32.375   3.305  1.00 90.44           O  
ATOM    679  N   SER B  31     -10.719 -31.516   4.988  1.00 87.31           N  
ATOM    680  CA  SER B  31     -10.273 -32.500   5.953  1.00 87.31           C  
ATOM    681  C   SER B  31     -10.773 -33.906   5.582  1.00 87.31           C  
ATOM    683  O   SER B  31     -10.211 -34.906   6.016  1.00 87.31           O  
ATOM    682  CB  SER B  31     -10.750 -32.156   7.359  1.00 87.31           C  
ATOM    684  OG  SER B  31     -12.164 -32.031   7.398  1.00 87.31           O  
ATOM    685  N   LEU B  32     -11.742 -34.031   4.727  1.00 90.06           N  
ATOM    686  CA  LEU B  32     -12.367 -35.312   4.387  1.00 90.06           C  
ATOM    687  C   LEU B  32     -11.906 -35.781   3.018  1.00 90.06           C  
ATOM    689  O   LEU B  32     -12.414 -36.781   2.508  1.00 90.06           O  
ATOM    688  CB  LEU B  32     -13.898 -35.188   4.410  1.00 90.06           C  
ATOM    690  CG  LEU B  32     -14.523 -34.844   5.762  1.00 90.06           C  
ATOM    691  CD1 LEU B  32     -16.016 -34.562   5.594  1.00 90.06           C  
ATOM    692  CD2 LEU B  32     -14.281 -35.938   6.766  1.00 90.06           C  
ATOM    693  N   LEU B  33     -10.984 -35.062   2.457  1.00 89.25           N  
ATOM    694  CA  LEU B  33     -10.594 -35.375   1.088  1.00 89.25           C  
ATOM    695  C   LEU B  33     -10.086 -36.812   0.982  1.00 89.25           C  
ATOM    697  O   LEU B  33     -10.297 -37.469  -0.036  1.00 89.25           O  
ATOM    696  CB  LEU B  33      -9.516 -34.406   0.602  1.00 89.25           C  
ATOM    698  CG  LEU B  33      -9.039 -34.594  -0.841  1.00 89.25           C  
ATOM    699  CD1 LEU B  33     -10.219 -34.469  -1.805  1.00 89.25           C  
ATOM    700  CD2 LEU B  33      -7.957 -33.562  -1.181  1.00 89.25           C  
ATOM    701  N   LYS B  34      -9.500 -37.344   1.992  1.00 86.88           N  
ATOM    702  CA  LYS B  34      -8.953 -38.688   1.966  1.00 86.88           C  
ATOM    703  C   LYS B  34     -10.031 -39.719   2.289  1.00 86.88           C  
ATOM    705  O   LYS B  34      -9.836 -40.938   2.084  1.00 86.88           O  
ATOM    704  CB  LYS B  34      -7.793 -38.844   2.949  1.00 86.88           C  
ATOM    706  CG  LYS B  34      -6.547 -38.062   2.545  1.00 86.88           C  
ATOM    707  CD  LYS B  34      -5.387 -38.344   3.490  1.00 86.88           C  
ATOM    708  CE  LYS B  34      -4.137 -37.562   3.080  1.00 86.88           C  
ATOM    709  NZ  LYS B  34      -2.992 -37.844   4.000  1.00 86.88           N1+
ATOM    710  N   GLU B  35     -11.156 -39.312   2.838  1.00 90.31           N  
ATOM    711  CA  GLU B  35     -12.289 -40.188   3.152  1.00 90.31           C  
ATOM    712  C   GLU B  35     -13.477 -39.906   2.240  1.00 90.31           C  
ATOM    714  O   GLU B  35     -14.445 -39.250   2.654  1.00 90.31           O  
ATOM    713  CB  GLU B  35     -12.703 -40.031   4.617  1.00 90.31           C  
ATOM    715  CG  GLU B  35     -11.594 -40.375   5.605  1.00 90.31           C  
ATOM    716  CD  GLU B  35     -12.023 -40.219   7.059  1.00 90.31           C  
ATOM    717  OE1 GLU B  35     -11.242 -39.656   7.867  1.00 90.31           O  
ATOM    718  OE2 GLU B  35     -13.148 -40.656   7.391  1.00 90.31           O1-
ATOM    719  N   ARG B  36     -13.430 -40.438   1.171  1.00 88.44           N  
ATOM    720  CA  ARG B  36     -14.375 -40.156   0.102  1.00 88.44           C  
ATOM    721  C   ARG B  36     -15.812 -40.375   0.562  1.00 88.44           C  
ATOM    723  O   ARG B  36     -16.688 -39.531   0.335  1.00 88.44           O  
ATOM    722  CB  ARG B  36     -14.086 -41.000  -1.136  1.00 88.44           C  
ATOM    724  CG  ARG B  36     -15.039 -40.750  -2.295  1.00 88.44           C  
ATOM    725  CD  ARG B  36     -14.688 -41.594  -3.504  1.00 88.44           C  
ATOM    726  NE  ARG B  36     -15.688 -41.469  -4.559  1.00 88.44           N  
ATOM    729  CZ  ARG B  36     -15.711 -42.188  -5.680  1.00 88.44           C  
ATOM    727  NH1 ARG B  36     -14.773 -43.094  -5.910  1.00 88.44           N1+
ATOM    728  NH2 ARG B  36     -16.672 -42.000  -6.570  1.00 88.44           N  
ATOM    730  N   ASP B  37     -16.062 -41.531   1.156  1.00 90.94           N  
ATOM    731  CA  ASP B  37     -17.422 -41.875   1.560  1.00 90.94           C  
ATOM    732  C   ASP B  37     -17.969 -40.844   2.568  1.00 90.94           C  
ATOM    734  O   ASP B  37     -19.094 -40.406   2.445  1.00 90.94           O  
ATOM    733  CB  ASP B  37     -17.469 -43.281   2.150  1.00 90.94           C  
ATOM    735  CG  ASP B  37     -17.156 -44.344   1.129  1.00 90.94           C  
ATOM    736  OD1 ASP B  37     -17.422 -44.156  -0.075  1.00 90.94           O  
ATOM    737  OD2 ASP B  37     -16.656 -45.438   1.533  1.00 90.94           O1-
ATOM    738  N   LYS B  38     -17.172 -40.500   3.504  1.00 92.44           N  
ATOM    739  CA  LYS B  38     -17.578 -39.531   4.496  1.00 92.44           C  
ATOM    740  C   LYS B  38     -17.766 -38.156   3.855  1.00 92.44           C  
ATOM    742  O   LYS B  38     -18.703 -37.406   4.191  1.00 92.44           O  
ATOM    741  CB  LYS B  38     -16.562 -39.438   5.625  1.00 92.44           C  
ATOM    743  CG  LYS B  38     -16.562 -40.625   6.562  1.00 92.44           C  
ATOM    744  CD  LYS B  38     -15.609 -40.438   7.734  1.00 92.44           C  
ATOM    745  CE  LYS B  38     -15.539 -41.688   8.609  1.00 92.44           C  
ATOM    746  NZ  LYS B  38     -14.508 -41.531   9.680  1.00 92.44           N1+
ATOM    747  N   LEU B  39     -16.859 -37.844   2.904  1.00 91.56           N  
ATOM    748  CA  LEU B  39     -16.922 -36.562   2.201  1.00 91.56           C  
ATOM    749  C   LEU B  39     -18.234 -36.438   1.425  1.00 91.56           C  
ATOM    751  O   LEU B  39     -18.938 -35.406   1.539  1.00 91.56           O  
ATOM    750  CB  LEU B  39     -15.734 -36.406   1.250  1.00 91.56           C  
ATOM    752  CG  LEU B  39     -15.664 -35.094   0.453  1.00 91.56           C  
ATOM    753  CD1 LEU B  39     -15.438 -33.906   1.389  1.00 91.56           C  
ATOM    754  CD2 LEU B  39     -14.562 -35.188  -0.600  1.00 91.56           C  
ATOM    755  N   LEU B  40     -18.641 -37.469   0.754  1.00 91.25           N  
ATOM    756  CA  LEU B  40     -19.812 -37.438  -0.103  1.00 91.25           C  
ATOM    757  C   LEU B  40     -21.094 -37.469   0.728  1.00 91.25           C  
ATOM    759  O   LEU B  40     -22.156 -37.031   0.278  1.00 91.25           O  
ATOM    758  CB  LEU B  40     -19.797 -38.562  -1.112  1.00 91.25           C  
ATOM    760  CG  LEU B  40     -18.719 -38.500  -2.191  1.00 91.25           C  
ATOM    761  CD1 LEU B  40     -18.781 -39.750  -3.092  1.00 91.25           C  
ATOM    762  CD2 LEU B  40     -18.844 -37.219  -3.008  1.00 91.25           C  
ATOM    763  N   LYS B  41     -20.969 -38.062   1.906  1.00 91.56           N  
ATOM    764  CA  LYS B  41     -22.109 -38.062   2.812  1.00 91.56           C  
ATOM    765  C   LYS B  41     -22.391 -36.656   3.328  1.00 91.56           C  
ATOM    767  O   LYS B  41     -23.547 -36.188   3.359  1.00 91.56           O  
ATOM    766  CB  LYS B  41     -21.875 -39.000   3.984  1.00 91.56           C  
ATOM    768  CG  LYS B  41     -23.109 -39.219   4.848  1.00 91.56           C  
ATOM    769  CD  LYS B  41     -22.828 -40.219   5.965  1.00 91.56           C  
ATOM    770  CE  LYS B  41     -24.047 -40.406   6.863  1.00 91.56           C  
ATOM    771  NZ  LYS B  41     -23.766 -41.406   7.965  1.00 91.56           N1+
ATOM    772  N   GLU B  42     -21.359 -35.938   3.713  1.00 89.56           N  
ATOM    773  CA  GLU B  42     -21.484 -34.594   4.273  1.00 89.56           C  
ATOM    774  C   GLU B  42     -21.719 -33.562   3.180  1.00 89.56           C  
ATOM    776  O   GLU B  42     -22.406 -32.562   3.391  1.00 89.56           O  
ATOM    775  CB  GLU B  42     -20.250 -34.250   5.098  1.00 89.56           C  
ATOM    777  CG  GLU B  42     -20.469 -33.094   6.070  1.00 89.56           C  
ATOM    778  CD  GLU B  42     -19.297 -32.875   7.012  1.00 89.56           C  
ATOM    779  OE1 GLU B  42     -19.250 -31.812   7.684  1.00 89.56           O  
ATOM    780  OE2 GLU B  42     -18.422 -33.750   7.082  1.00 89.56           O1-
ATOM    781  N   PHE B  43     -21.094 -33.812   2.008  1.00 91.00           N  
ATOM    782  CA  PHE B  43     -21.219 -32.906   0.868  1.00 91.00           C  
ATOM    783  C   PHE B  43     -21.688 -33.656  -0.372  1.00 91.00           C  
ATOM    785  O   PHE B  43     -20.906 -33.844  -1.318  1.00 91.00           O  
ATOM    784  CB  PHE B  43     -19.875 -32.219   0.588  1.00 91.00           C  
ATOM    786  CG  PHE B  43     -19.375 -31.391   1.740  1.00 91.00           C  
ATOM    787  CD1 PHE B  43     -19.734 -30.062   1.868  1.00 91.00           C  
ATOM    788  CD2 PHE B  43     -18.531 -31.953   2.695  1.00 91.00           C  
ATOM    789  CE1 PHE B  43     -19.266 -29.297   2.934  1.00 91.00           C  
ATOM    790  CE2 PHE B  43     -18.062 -31.188   3.762  1.00 91.00           C  
ATOM    791  CZ  PHE B  43     -18.422 -29.859   3.879  1.00 91.00           C  
ATOM    792  N   PRO B  44     -22.938 -33.938  -0.500  1.00 89.69           N  
ATOM    793  CA  PRO B  44     -23.453 -34.750  -1.612  1.00 89.69           C  
ATOM    794  C   PRO B  44     -23.297 -34.062  -2.963  1.00 89.69           C  
ATOM    796  O   PRO B  44     -23.219 -34.719  -3.998  1.00 89.69           O  
ATOM    795  CB  PRO B  44     -24.922 -34.938  -1.259  1.00 89.69           C  
ATOM    797  CG  PRO B  44     -25.172 -33.969  -0.152  1.00 89.69           C  
ATOM    798  CD  PRO B  44     -23.859 -33.562   0.442  1.00 89.69           C  
ATOM    799  N   GLN B  45     -23.188 -32.781  -2.932  1.00 87.56           N  
ATOM    800  CA  GLN B  45     -23.078 -32.000  -4.176  1.00 87.56           C  
ATOM    801  C   GLN B  45     -21.734 -32.281  -4.863  1.00 87.56           C  
ATOM    803  O   GLN B  45     -21.562 -31.969  -6.043  1.00 87.56           O  
ATOM    802  CB  GLN B  45     -23.234 -30.516  -3.906  1.00 87.56           C  
ATOM    804  CG  GLN B  45     -22.109 -29.906  -3.084  1.00 87.56           C  
ATOM    805  CD  GLN B  45     -22.328 -30.062  -1.590  1.00 87.56           C  
ATOM    806  NE2 GLN B  45     -21.750 -29.172  -0.808  1.00 87.56           N  
ATOM    807  OE1 GLN B  45     -23.000 -31.000  -1.142  1.00 87.56           O  
ATOM    808  N   LEU B  46     -20.859 -32.844  -4.176  1.00 90.88           N  
ATOM    809  CA  LEU B  46     -19.531 -33.094  -4.727  1.00 90.88           C  
ATOM    810  C   LEU B  46     -19.516 -34.375  -5.543  1.00 90.88           C  
ATOM    812  O   LEU B  46     -18.516 -34.688  -6.184  1.00 90.88           O  
ATOM    811  CB  LEU B  46     -18.500 -33.156  -3.604  1.00 90.88           C  
ATOM    813  CG  LEU B  46     -18.219 -31.875  -2.830  1.00 90.88           C  
ATOM    814  CD1 LEU B  46     -17.203 -32.125  -1.723  1.00 90.88           C  
ATOM    815  CD2 LEU B  46     -17.734 -30.781  -3.773  1.00 90.88           C  
ATOM    816  N   SER B  47     -20.578 -35.156  -5.523  1.00 89.44           N  
ATOM    817  CA  SER B  47     -20.641 -36.438  -6.215  1.00 89.44           C  
ATOM    818  C   SER B  47     -20.328 -36.281  -7.703  1.00 89.44           C  
ATOM    820  O   SER B  47     -19.625 -37.094  -8.289  1.00 89.44           O  
ATOM    819  CB  SER B  47     -22.000 -37.094  -6.039  1.00 89.44           C  
ATOM    821  OG  SER B  47     -23.016 -36.281  -6.617  1.00 89.44           O  
ATOM    822  N   TYR B  48     -20.766 -35.188  -8.234  1.00 86.81           N  
ATOM    823  CA  TYR B  48     -20.562 -34.906  -9.656  1.00 86.81           C  
ATOM    824  C   TYR B  48     -19.078 -34.844  -9.992  1.00 86.81           C  
ATOM    826  O   TYR B  48     -18.641 -35.375 -11.023  1.00 86.81           O  
ATOM    825  CB  TYR B  48     -21.266 -33.625 -10.078  1.00 86.81           C  
ATOM    827  CG  TYR B  48     -20.922 -33.188 -11.477  1.00 86.81           C  
ATOM    828  CD1 TYR B  48     -19.984 -32.156 -11.695  1.00 86.81           C  
ATOM    829  CD2 TYR B  48     -21.531 -33.750 -12.586  1.00 86.81           C  
ATOM    830  CE1 TYR B  48     -19.672 -31.750 -12.984  1.00 86.81           C  
ATOM    831  CE2 TYR B  48     -21.219 -33.344 -13.875  1.00 86.81           C  
ATOM    833  CZ  TYR B  48     -20.281 -32.344 -14.070  1.00 86.81           C  
ATOM    832  OH  TYR B  48     -19.969 -31.938 -15.344  1.00 86.81           O  
ATOM    834  N   PHE B  49     -18.266 -34.312  -9.164  1.00 88.69           N  
ATOM    835  CA  PHE B  49     -16.828 -34.188  -9.391  1.00 88.69           C  
ATOM    836  C   PHE B  49     -16.141 -35.531  -9.289  1.00 88.69           C  
ATOM    838  O   PHE B  49     -15.188 -35.812 -10.023  1.00 88.69           O  
ATOM    837  CB  PHE B  49     -16.219 -33.188  -8.391  1.00 88.69           C  
ATOM    839  CG  PHE B  49     -16.734 -31.797  -8.516  1.00 88.69           C  
ATOM    840  CD1 PHE B  49     -16.281 -30.969  -9.539  1.00 88.69           C  
ATOM    841  CD2 PHE B  49     -17.656 -31.297  -7.609  1.00 88.69           C  
ATOM    842  CE1 PHE B  49     -16.766 -29.656  -9.664  1.00 88.69           C  
ATOM    843  CE2 PHE B  49     -18.141 -30.000  -7.723  1.00 88.69           C  
ATOM    844  CZ  PHE B  49     -17.688 -29.188  -8.750  1.00 88.69           C  
ATOM    845  N   PHE B  50     -16.688 -36.406  -8.484  1.00 89.69           N  
ATOM    846  CA  PHE B  50     -16.031 -37.688  -8.219  1.00 89.69           C  
ATOM    847  C   PHE B  50     -16.516 -38.750  -9.188  1.00 89.69           C  
ATOM    849  O   PHE B  50     -15.922 -39.812  -9.289  1.00 89.69           O  
ATOM    848  CB  PHE B  50     -16.297 -38.125  -6.773  1.00 89.69           C  
ATOM    850  CG  PHE B  50     -15.500 -37.375  -5.750  1.00 89.69           C  
ATOM    851  CD1 PHE B  50     -14.211 -37.750  -5.422  1.00 89.69           C  
ATOM    852  CD2 PHE B  50     -16.047 -36.250  -5.117  1.00 89.69           C  
ATOM    853  CE1 PHE B  50     -13.469 -37.062  -4.473  1.00 89.69           C  
ATOM    854  CE2 PHE B  50     -15.312 -35.531  -4.168  1.00 89.69           C  
ATOM    855  CZ  PHE B  50     -14.023 -35.938  -3.848  1.00 89.69           C  
ATOM    856  N   ASP B  51     -17.562 -38.469  -9.859  1.00 88.38           N  
ATOM    857  CA  ASP B  51     -18.062 -39.406 -10.867  1.00 88.38           C  
ATOM    858  C   ASP B  51     -17.266 -39.312 -12.156  1.00 88.38           C  
ATOM    860  O   ASP B  51     -17.344 -40.188 -13.016  1.00 88.38           O  
ATOM    859  CB  ASP B  51     -19.547 -39.125 -11.148  1.00 88.38           C  
ATOM    861  CG  ASP B  51     -20.453 -39.562 -10.000  1.00 88.38           C  
ATOM    862  OD1 ASP B  51     -20.016 -40.344  -9.141  1.00 88.38           O  
ATOM    863  OD2 ASP B  51     -21.625 -39.094  -9.969  1.00 88.38           O1-
ATOM    864  N   SER B  52     -16.484 -38.281 -12.250  1.00 89.38           N  
ATOM    865  CA  SER B  52     -15.617 -38.094 -13.406  1.00 89.38           C  
ATOM    866  C   SER B  52     -14.172 -38.469 -13.078  1.00 89.38           C  
ATOM    868  O   SER B  52     -13.852 -38.781 -11.930  1.00 89.38           O  
ATOM    867  CB  SER B  52     -15.680 -36.656 -13.898  1.00 89.38           C  
ATOM    869  OG  SER B  52     -17.000 -36.312 -14.281  1.00 89.38           O  
ATOM    870  N   GLU B  53     -13.328 -38.562 -14.211  1.00 91.12           N  
ATOM    871  CA  GLU B  53     -11.906 -38.781 -13.984  1.00 91.12           C  
ATOM    872  C   GLU B  53     -11.273 -37.594 -13.219  1.00 91.12           C  
ATOM    874  O   GLU B  53     -11.422 -36.438 -13.617  1.00 91.12           O  
ATOM    873  CB  GLU B  53     -11.172 -39.000 -15.312  1.00 91.12           C  
ATOM    875  CG  GLU B  53     -11.500 -40.312 -15.984  1.00 91.12           C  
ATOM    876  CD  GLU B  53     -10.555 -40.656 -17.125  1.00 91.12           C  
ATOM    877  OE1 GLU B  53     -10.672 -41.750 -17.703  1.00 91.12           O  
ATOM    878  OE2 GLU B  53      -9.695 -39.812 -17.453  1.00 91.12           O1-
ATOM    879  N   TYR B  54     -10.742 -38.000 -12.086  1.00 91.38           N  
ATOM    880  CA  TYR B  54     -10.188 -36.906 -11.258  1.00 91.38           C  
ATOM    881  C   TYR B  54      -8.820 -37.312 -10.711  1.00 91.38           C  
ATOM    883  O   TYR B  54      -8.422 -38.469 -10.781  1.00 91.38           O  
ATOM    882  CB  TYR B  54     -11.141 -36.594 -10.102  1.00 91.38           C  
ATOM    884  CG  TYR B  54     -11.352 -37.719  -9.141  1.00 91.38           C  
ATOM    885  CD1 TYR B  54     -12.375 -38.656  -9.344  1.00 91.38           C  
ATOM    886  CD2 TYR B  54     -10.531 -37.875  -8.023  1.00 91.38           C  
ATOM    887  CE1 TYR B  54     -12.570 -39.719  -8.461  1.00 91.38           C  
ATOM    888  CE2 TYR B  54     -10.727 -38.938  -7.137  1.00 91.38           C  
ATOM    890  CZ  TYR B  54     -11.742 -39.844  -7.363  1.00 91.38           C  
ATOM    889  OH  TYR B  54     -11.938 -40.875  -6.484  1.00 91.38           O  
ATOM    891  N   HIS B  55      -8.070 -36.312 -10.383  1.00 93.12           N  
ATOM    892  CA  HIS B  55      -6.766 -36.469  -9.750  1.00 93.12           C  
ATOM    893  C   HIS B  55      -6.723 -35.719  -8.406  1.00 93.12           C  
ATOM    895  O   HIS B  55      -7.230 -34.625  -8.289  1.00 93.12           O  
ATOM    894  CB  HIS B  55      -5.656 -35.938 -10.664  1.00 93.12           C  
ATOM    896  CG  HIS B  55      -4.309 -35.906 -10.023  1.00 93.12           C  
ATOM    897  CD2 HIS B  55      -3.541 -34.875  -9.602  1.00 93.12           C  
ATOM    898  ND1 HIS B  55      -3.592 -37.062  -9.758  1.00 93.12           N  
ATOM    899  CE1 HIS B  55      -2.439 -36.719  -9.195  1.00 93.12           C  
ATOM    900  NE2 HIS B  55      -2.385 -35.406  -9.086  1.00 93.12           N  
ATOM    901  N   ILE B  56      -6.176 -36.406  -7.398  1.00 92.81           N  
ATOM    902  CA  ILE B  56      -6.000 -35.781  -6.094  1.00 92.81           C  
ATOM    903  C   ILE B  56      -4.527 -35.438  -5.883  1.00 92.81           C  
ATOM    905  O   ILE B  56      -3.672 -36.312  -5.863  1.00 92.81           O  
ATOM    904  CB  ILE B  56      -6.504 -36.688  -4.957  1.00 92.81           C  
ATOM    906  CG1 ILE B  56      -7.988 -37.031  -5.160  1.00 92.81           C  
ATOM    907  CG2 ILE B  56      -6.277 -36.031  -3.592  1.00 92.81           C  
ATOM    908  CD1 ILE B  56      -8.547 -38.000  -4.141  1.00 92.81           C  
ATOM    909  N   GLY B  57      -4.316 -34.125  -5.805  1.00 93.38           N  
ATOM    910  CA  GLY B  57      -2.955 -33.688  -5.590  1.00 93.38           C  
ATOM    911  C   GLY B  57      -2.514 -33.750  -4.141  1.00 93.38           C  
ATOM    912  O   GLY B  57      -3.240 -34.281  -3.299  1.00 93.38           O  
ATOM    913  N   SER B  58      -1.297 -33.250  -3.863  1.00 90.75           N  
ATOM    914  CA  SER B  58      -0.723 -33.281  -2.523  1.00 90.75           C  
ATOM    915  C   SER B  58      -1.084 -32.031  -1.723  1.00 90.75           C  
ATOM    917  O   SER B  58      -1.422 -31.000  -2.299  1.00 90.75           O  
ATOM    916  CB  SER B  58       0.798 -33.438  -2.596  1.00 90.75           C  
ATOM    918  OG  SER B  58       1.381 -32.312  -3.238  1.00 90.75           O  
ATOM    919  N   VAL B  59      -1.016 -32.188  -0.381  1.00 89.12           N  
ATOM    920  CA  VAL B  59      -1.368 -31.125   0.538  1.00 89.12           C  
ATOM    921  C   VAL B  59      -0.098 -30.500   1.111  1.00 89.12           C  
ATOM    923  O   VAL B  59       0.859 -31.203   1.435  1.00 89.12           O  
ATOM    922  CB  VAL B  59      -2.277 -31.625   1.682  1.00 89.12           C  
ATOM    924  CG1 VAL B  59      -2.637 -30.484   2.629  1.00 89.12           C  
ATOM    925  CG2 VAL B  59      -3.541 -32.281   1.113  1.00 89.12           C  
ATOM    926  N   SER B  60      -0.164 -29.188   1.172  1.00 85.25           N  
ATOM    927  CA  SER B  60       0.981 -28.469   1.727  1.00 85.25           C  
ATOM    928  C   SER B  60       1.194 -28.828   3.195  1.00 85.25           C  
ATOM    930  O   SER B  60       0.231 -29.047   3.934  1.00 85.25           O  
ATOM    929  CB  SER B  60       0.795 -26.969   1.579  1.00 85.25           C  
ATOM    931  OG  SER B  60      -0.138 -26.469   2.529  1.00 85.25           O  
ATOM    932  N   ARG B  61       2.510 -29.047   3.641  1.00 71.25           N  
ATOM    933  CA  ARG B  61       2.842 -29.422   5.008  1.00 71.25           C  
ATOM    934  C   ARG B  61       2.744 -28.234   5.949  1.00 71.25           C  
ATOM    936  O   ARG B  61       2.420 -28.391   7.129  1.00 71.25           O  
ATOM    935  CB  ARG B  61       4.246 -30.031   5.074  1.00 71.25           C  
ATOM    937  CG  ARG B  61       4.348 -31.422   4.469  1.00 71.25           C  
ATOM    938  CD  ARG B  61       5.750 -32.000   4.605  1.00 71.25           C  
ATOM    939  NE  ARG B  61       5.918 -33.219   3.816  1.00 71.25           N  
ATOM    942  CZ  ARG B  61       7.047 -33.906   3.717  1.00 71.25           C  
ATOM    940  NH1 ARG B  61       8.141 -33.500   4.359  1.00 71.25           N1+
ATOM    941  NH2 ARG B  61       7.086 -35.000   2.969  1.00 71.25           N  
ATOM    943  N   ASN B  62       3.371 -26.969   5.621  1.00 60.22           N  
ATOM    944  CA  ASN B  62       3.521 -25.797   6.488  1.00 60.22           C  
ATOM    945  C   ASN B  62       2.574 -24.672   6.090  1.00 60.22           C  
ATOM    947  O   ASN B  62       3.012 -23.641   5.594  1.00 60.22           O  
ATOM    946  CB  ASN B  62       4.969 -25.312   6.480  1.00 60.22           C  
ATOM    948  CG  ASN B  62       5.738 -25.719   7.715  1.00 60.22           C  
ATOM    949  ND2 ASN B  62       7.059 -25.562   7.676  1.00 60.22           N  
ATOM    950  OD1 ASN B  62       5.156 -26.188   8.703  1.00 60.22           O  
ATOM    951  N   SER B  63       1.239 -24.953   6.246  1.00 56.09           N  
ATOM    952  CA  SER B  63       0.267 -23.922   5.922  1.00 56.09           C  
ATOM    953  C   SER B  63       0.496 -22.672   6.758  1.00 56.09           C  
ATOM    955  O   SER B  63       0.037 -21.578   6.402  1.00 56.09           O  
ATOM    954  CB  SER B  63      -1.158 -24.438   6.133  1.00 56.09           C  
ATOM    956  OG  SER B  63      -1.359 -24.812   7.484  1.00 56.09           O  
ATOM    957  N   ASP B  64       1.172 -22.766   7.898  1.00 51.16           N  
ATOM    958  CA  ASP B  64       1.280 -21.641   8.828  1.00 51.16           C  
ATOM    959  C   ASP B  64       2.270 -20.594   8.320  1.00 51.16           C  
ATOM    961  O   ASP B  64       2.150 -19.406   8.641  1.00 51.16           O  
ATOM    960  CB  ASP B  64       1.706 -22.141  10.219  1.00 51.16           C  
ATOM    962  CG  ASP B  64       0.604 -22.891  10.938  1.00 51.16           C  
ATOM    963  OD1 ASP B  64      -0.586 -22.688  10.609  1.00 51.16           O  
ATOM    964  OD2 ASP B  64       0.929 -23.688  11.852  1.00 51.16           O1-
ATOM    965  N   THR B  65       3.445 -21.000   7.617  1.00 47.91           N  
ATOM    966  CA  THR B  65       4.496 -20.078   7.215  1.00 47.91           C  
ATOM    967  C   THR B  65       4.129 -19.375   5.906  1.00 47.91           C  
ATOM    969  O   THR B  65       4.902 -18.578   5.383  1.00 47.91           O  
ATOM    968  CB  THR B  65       5.848 -20.797   7.055  1.00 47.91           C  
ATOM    970  CG2 THR B  65       6.355 -21.312   8.391  1.00 47.91           C  
ATOM    971  OG1 THR B  65       5.688 -21.906   6.156  1.00 47.91           O  
ATOM    972  N   SER B  66       3.088 -19.797   5.258  1.00 48.00           N  
ATOM    973  CA  SER B  66       2.936 -19.469   3.846  1.00 48.00           C  
ATOM    974  C   SER B  66       2.482 -18.031   3.658  1.00 48.00           C  
ATOM    976  O   SER B  66       1.801 -17.703   2.682  1.00 48.00           O  
ATOM    975  CB  SER B  66       1.937 -20.422   3.180  1.00 48.00           C  
ATOM    977  OG  SER B  66       0.610 -20.109   3.566  1.00 48.00           O  
ATOM    978  N   PHE B  67       2.557 -17.125   4.766  1.00 46.59           N  
ATOM    979  CA  PHE B  67       2.035 -15.789   4.555  1.00 46.59           C  
ATOM    980  C   PHE B  67       2.893 -15.023   3.551  1.00 46.59           C  
ATOM    982  O   PHE B  67       2.717 -13.820   3.365  1.00 46.59           O  
ATOM    981  CB  PHE B  67       1.975 -15.023   5.879  1.00 46.59           C  
ATOM    983  CG  PHE B  67       0.727 -15.281   6.680  1.00 46.59           C  
ATOM    984  CD1 PHE B  67      -0.441 -14.578   6.422  1.00 46.59           C  
ATOM    985  CD2 PHE B  67       0.721 -16.250   7.684  1.00 46.59           C  
ATOM    986  CE1 PHE B  67      -1.598 -14.820   7.160  1.00 46.59           C  
ATOM    987  CE2 PHE B  67      -0.431 -16.484   8.422  1.00 46.59           C  
ATOM    988  CZ  PHE B  67      -1.589 -15.781   8.164  1.00 46.59           C  
ATOM    989  N   LEU B  68       4.016 -15.578   3.115  1.00 45.91           N  
ATOM    990  CA  LEU B  68       4.840 -14.680   2.320  1.00 45.91           C  
ATOM    991  C   LEU B  68       4.324 -14.586   0.888  1.00 45.91           C  
ATOM    993  O   LEU B  68       4.180 -15.609   0.211  1.00 45.91           O  
ATOM    992  CB  LEU B  68       6.301 -15.141   2.320  1.00 45.91           C  
ATOM    994  CG  LEU B  68       7.219 -14.492   3.354  1.00 45.91           C  
ATOM    995  CD1 LEU B  68       8.117 -15.539   3.996  1.00 45.91           C  
ATOM    996  CD2 LEU B  68       8.055 -13.391   2.709  1.00 45.91           C  
ATOM    997  N   GLU B  69       3.355 -13.664   0.692  1.00 52.81           N  
ATOM    998  CA  GLU B  69       3.082 -13.344  -0.707  1.00 52.81           C  
ATOM    999  C   GLU B  69       4.340 -12.852  -1.417  1.00 52.81           C  
ATOM   1001  O   GLU B  69       4.852 -11.781  -1.106  1.00 52.81           O  
ATOM   1000  CB  GLU B  69       1.973 -12.297  -0.814  1.00 52.81           C  
ATOM   1002  CG  GLU B  69       0.578 -12.852  -0.556  1.00 52.81           C  
ATOM   1003  CD  GLU B  69      -0.513 -11.797  -0.667  1.00 52.81           C  
ATOM   1004  OE1 GLU B  69      -1.709 -12.141  -0.533  1.00 52.81           O  
ATOM   1005  OE2 GLU B  69      -0.170 -10.609  -0.892  1.00 52.81           O1-
ATOM   1006  N   GLU B  70       5.223 -13.750  -1.682  1.00 55.88           N  
ATOM   1007  CA  GLU B  70       6.398 -13.352  -2.449  1.00 55.88           C  
ATOM   1008  C   GLU B  70       6.090 -13.289  -3.943  1.00 55.88           C  
ATOM   1010  O   GLU B  70       5.355 -14.133  -4.461  1.00 55.88           O  
ATOM   1009  CB  GLU B  70       7.562 -14.305  -2.189  1.00 55.88           C  
ATOM   1011  CG  GLU B  70       8.188 -14.156  -0.810  1.00 55.88           C  
ATOM   1012  CD  GLU B  70       9.359 -15.094  -0.574  1.00 55.88           C  
ATOM   1013  OE1 GLU B  70       9.969 -15.039   0.517  1.00 55.88           O  
ATOM   1014  OE2 GLU B  70       9.664 -15.891  -1.489  1.00 55.88           O1-
ATOM   1015  N   ARG B  71       6.316 -12.156  -4.477  1.00 59.69           N  
ATOM   1016  CA  ARG B  71       6.254 -12.086  -5.934  1.00 59.69           C  
ATOM   1017  C   ARG B  71       7.246 -13.047  -6.574  1.00 59.69           C  
ATOM   1019  O   ARG B  71       8.375 -13.188  -6.102  1.00 59.69           O  
ATOM   1018  CB  ARG B  71       6.520 -10.656  -6.410  1.00 59.69           C  
ATOM   1020  CG  ARG B  71       6.258 -10.445  -7.895  1.00 59.69           C  
ATOM   1021  CD  ARG B  71       6.492  -9.000  -8.305  1.00 59.69           C  
ATOM   1022  NE  ARG B  71       6.277  -8.805  -9.742  1.00 59.69           N  
ATOM   1025  CZ  ARG B  71       6.281  -7.625 -10.352  1.00 59.69           C  
ATOM   1023  NH1 ARG B  71       6.492  -6.504  -9.672  1.00 59.69           N1+
ATOM   1024  NH2 ARG B  71       6.074  -7.562 -11.664  1.00 59.69           N  
ATOM   1026  N   TRP B  72       6.652 -13.820  -7.453  1.00 67.25           N  
ATOM   1027  CA  TRP B  72       7.559 -14.656  -8.227  1.00 67.25           C  
ATOM   1028  C   TRP B  72       8.461 -13.805  -9.117  1.00 67.25           C  
ATOM   1030  O   TRP B  72       7.988 -12.875  -9.773  1.00 67.25           O  
ATOM   1029  CB  TRP B  72       6.773 -15.656  -9.078  1.00 67.25           C  
ATOM   1031  CG  TRP B  72       7.633 -16.516  -9.961  1.00 67.25           C  
ATOM   1032  CD1 TRP B  72       8.570 -17.422  -9.562  1.00 67.25           C  
ATOM   1033  CD2 TRP B  72       7.633 -16.531 -11.391  1.00 67.25           C  
ATOM   1034  CE2 TRP B  72       8.602 -17.469 -11.797  1.00 67.25           C  
ATOM   1035  CE3 TRP B  72       6.906 -15.836 -12.367  1.00 67.25           C  
ATOM   1036  NE1 TRP B  72       9.156 -18.000 -10.664  1.00 67.25           N  
ATOM   1038  CZ2 TRP B  72       8.859 -17.750 -13.141  1.00 67.25           C  
ATOM   1039  CZ3 TRP B  72       7.168 -16.109 -13.711  1.00 67.25           C  
ATOM   1037  CH2 TRP B  72       8.133 -17.062 -14.078  1.00 67.25           C  
ATOM   1040  N   PHE B  73       9.727 -14.125  -9.055  1.00 68.31           N  
ATOM   1041  CA  PHE B  73      10.688 -13.453  -9.922  1.00 68.31           C  
ATOM   1042  C   PHE B  73      11.188 -14.406 -11.000  1.00 68.31           C  
ATOM   1044  O   PHE B  73      11.492 -15.562 -10.727  1.00 68.31           O  
ATOM   1043  CB  PHE B  73      11.867 -12.922  -9.102  1.00 68.31           C  
ATOM   1045  CG  PHE B  73      11.500 -11.805  -8.164  1.00 68.31           C  
ATOM   1046  CD1 PHE B  73      11.414 -10.492  -8.625  1.00 68.31           C  
ATOM   1047  CD2 PHE B  73      11.242 -12.062  -6.824  1.00 68.31           C  
ATOM   1048  CE1 PHE B  73      11.070  -9.453  -7.758  1.00 68.31           C  
ATOM   1049  CE2 PHE B  73      10.898 -11.031  -5.953  1.00 68.31           C  
ATOM   1050  CZ  PHE B  73      10.820  -9.727  -6.422  1.00 68.31           C  
ATOM   1051  N   LEU B  74      11.172 -13.789 -12.164  1.00 73.56           N  
ATOM   1052  CA  LEU B  74      11.781 -14.523 -13.266  1.00 73.56           C  
ATOM   1053  C   LEU B  74      13.219 -14.906 -12.930  1.00 73.56           C  
ATOM   1055  O   LEU B  74      13.984 -14.094 -12.414  1.00 73.56           O  
ATOM   1054  CB  LEU B  74      11.750 -13.688 -14.547  1.00 73.56           C  
ATOM   1056  CG  LEU B  74      11.156 -14.359 -15.781  1.00 73.56           C  
ATOM   1057  CD1 LEU B  74       9.820 -13.719 -16.156  1.00 73.56           C  
ATOM   1058  CD2 LEU B  74      12.125 -14.289 -16.953  1.00 73.56           C  
ATOM   1059  N   PRO B  75      13.508 -16.203 -13.203  1.00 77.31           N  
ATOM   1060  CA  PRO B  75      14.914 -16.578 -12.984  1.00 77.31           C  
ATOM   1061  C   PRO B  75      15.883 -15.719 -13.781  1.00 77.31           C  
ATOM   1063  O   PRO B  75      15.633 -15.414 -14.953  1.00 77.31           O  
ATOM   1062  CB  PRO B  75      14.961 -18.047 -13.453  1.00 77.31           C  
ATOM   1064  CG  PRO B  75      13.547 -18.516 -13.375  1.00 77.31           C  
ATOM   1065  CD  PRO B  75      12.633 -17.344 -13.633  1.00 77.31           C  
ATOM   1066  N   GLU B  76      16.953 -15.367 -13.195  1.00 75.25           N  
ATOM   1067  CA  GLU B  76      17.953 -14.523 -13.844  1.00 75.25           C  
ATOM   1068  C   GLU B  76      18.781 -15.320 -14.852  1.00 75.25           C  
ATOM   1070  O   GLU B  76      19.266 -16.406 -14.539  1.00 75.25           O  
ATOM   1069  CB  GLU B  76      18.875 -13.875 -12.812  1.00 75.25           C  
ATOM   1071  CG  GLU B  76      18.219 -12.766 -12.000  1.00 75.25           C  
ATOM   1072  CD  GLU B  76      18.000 -11.492 -12.797  1.00 75.25           C  
ATOM   1073  OE1 GLU B  76      17.250 -10.609 -12.344  1.00 75.25           O  
ATOM   1074  OE2 GLU B  76      18.609 -11.367 -13.891  1.00 75.25           O1-
ATOM   1075  N   PRO B  77      18.859 -14.719 -16.078  1.00 79.00           N  
ATOM   1076  CA  PRO B  77      19.688 -15.422 -17.062  1.00 79.00           C  
ATOM   1077  C   PRO B  77      21.172 -15.398 -16.719  1.00 79.00           C  
ATOM   1079  O   PRO B  77      21.672 -14.414 -16.156  1.00 79.00           O  
ATOM   1078  CB  PRO B  77      19.422 -14.641 -18.359  1.00 79.00           C  
ATOM   1080  CG  PRO B  77      18.906 -13.312 -17.906  1.00 79.00           C  
ATOM   1081  CD  PRO B  77      18.375 -13.469 -16.516  1.00 79.00           C  
ATOM   1082  N   ASP B  78      21.781 -16.516 -16.875  1.00 77.12           N  
ATOM   1083  CA  ASP B  78      23.234 -16.594 -16.734  1.00 77.12           C  
ATOM   1084  C   ASP B  78      23.938 -16.062 -17.984  1.00 77.12           C  
ATOM   1086  O   ASP B  78      23.906 -16.703 -19.031  1.00 77.12           O  
ATOM   1085  CB  ASP B  78      23.672 -18.031 -16.453  1.00 77.12           C  
ATOM   1087  CG  ASP B  78      25.109 -18.156 -15.992  1.00 77.12           C  
ATOM   1088  OD1 ASP B  78      25.891 -17.203 -16.219  1.00 77.12           O  
ATOM   1089  OD2 ASP B  78      25.453 -19.188 -15.398  1.00 77.12           O1-
ATOM   1090  N   LYS B  79      24.516 -14.914 -17.938  1.00 72.06           N  
ATOM   1091  CA  LYS B  79      25.156 -14.242 -19.062  1.00 72.06           C  
ATOM   1092  C   LYS B  79      26.281 -15.078 -19.641  1.00 72.06           C  
ATOM   1094  O   LYS B  79      26.625 -14.938 -20.828  1.00 72.06           O  
ATOM   1093  CB  LYS B  79      25.672 -12.867 -18.641  1.00 72.06           C  
ATOM   1095  CG  LYS B  79      24.578 -11.867 -18.297  1.00 72.06           C  
ATOM   1096  CD  LYS B  79      25.156 -10.500 -17.953  1.00 72.06           C  
ATOM   1097  CE  LYS B  79      24.078  -9.500 -17.594  1.00 72.06           C  
ATOM   1098  NZ  LYS B  79      24.641  -8.180 -17.188  1.00 72.06           N1+
ATOM   1099  N   THR B  80      26.891 -15.914 -18.859  1.00 73.75           N  
ATOM   1100  CA  THR B  80      28.031 -16.719 -19.328  1.00 73.75           C  
ATOM   1101  C   THR B  80      27.547 -17.844 -20.234  1.00 73.75           C  
ATOM   1103  O   THR B  80      28.344 -18.422 -20.984  1.00 73.75           O  
ATOM   1102  CB  THR B  80      28.812 -17.297 -18.141  1.00 73.75           C  
ATOM   1104  CG2 THR B  80      29.312 -16.188 -17.219  1.00 73.75           C  
ATOM   1105  OG1 THR B  80      27.984 -18.188 -17.406  1.00 73.75           O  
ATOM   1106  N   LEU B  81      26.328 -18.125 -20.188  1.00 66.88           N  
ATOM   1107  CA  LEU B  81      25.781 -19.250 -20.922  1.00 66.88           C  
ATOM   1108  C   LEU B  81      25.125 -18.797 -22.219  1.00 66.88           C  
ATOM   1110  O   LEU B  81      24.656 -19.609 -23.016  1.00 66.88           O  
ATOM   1109  CB  LEU B  81      24.750 -20.016 -20.062  1.00 66.88           C  
ATOM   1111  CG  LEU B  81      25.312 -20.844 -18.922  1.00 66.88           C  
ATOM   1112  CD1 LEU B  81      24.203 -21.203 -17.938  1.00 66.88           C  
ATOM   1113  CD2 LEU B  81      25.984 -22.109 -19.453  1.00 66.88           C  
ATOM   1114  N   TYR B  82      25.203 -17.391 -22.500  1.00 60.31           N  
ATOM   1115  CA  TYR B  82      24.438 -16.781 -23.594  1.00 60.31           C  
ATOM   1116  C   TYR B  82      25.156 -16.938 -24.922  1.00 60.31           C  
ATOM   1118  O   TYR B  82      25.906 -16.047 -25.344  1.00 60.31           O  
ATOM   1117  CB  TYR B  82      24.188 -15.297 -23.312  1.00 60.31           C  
ATOM   1119  CG  TYR B  82      22.906 -15.031 -22.547  1.00 60.31           C  
ATOM   1120  CD1 TYR B  82      21.703 -14.883 -23.219  1.00 60.31           C  
ATOM   1121  CD2 TYR B  82      22.922 -14.922 -21.156  1.00 60.31           C  
ATOM   1122  CE1 TYR B  82      20.516 -14.633 -22.516  1.00 60.31           C  
ATOM   1123  CE2 TYR B  82      21.750 -14.672 -20.453  1.00 60.31           C  
ATOM   1125  CZ  TYR B  82      20.547 -14.531 -21.141  1.00 60.31           C  
ATOM   1124  OH  TYR B  82      19.391 -14.289 -20.453  1.00 60.31           O  
ATOM   1126  N   LYS B  83      25.312 -18.141 -25.422  1.00 63.38           N  
ATOM   1127  CA  LYS B  83      25.828 -18.266 -26.781  1.00 63.38           C  
ATOM   1128  C   LYS B  83      24.734 -18.703 -27.750  1.00 63.38           C  
ATOM   1130  O   LYS B  83      24.984 -19.453 -28.688  1.00 63.38           O  
ATOM   1129  CB  LYS B  83      26.984 -19.266 -26.828  1.00 63.38           C  
ATOM   1131  CG  LYS B  83      28.328 -18.672 -26.406  1.00 63.38           C  
ATOM   1132  CD  LYS B  83      29.469 -19.672 -26.609  1.00 63.38           C  
ATOM   1133  CE  LYS B  83      30.812 -19.094 -26.188  1.00 63.38           C  
ATOM   1134  NZ  LYS B  83      31.906 -20.078 -26.328  1.00 63.38           N1+
ATOM   1135  N   CYS B  84      23.422 -18.266 -27.562  1.00 69.00           N  
ATOM   1136  CA  CYS B  84      22.406 -18.734 -28.500  1.00 69.00           C  
ATOM   1137  C   CYS B  84      22.297 -17.797 -29.703  1.00 69.00           C  
ATOM   1139  O   CYS B  84      22.406 -16.578 -29.562  1.00 69.00           O  
ATOM   1138  CB  CYS B  84      21.047 -18.844 -27.812  1.00 69.00           C  
ATOM   1140  SG  CYS B  84      19.953 -20.078 -28.562  1.00 69.00           S  
ATOM   1141  N   SER B  85      22.172 -18.344 -30.969  1.00 79.06           N  
ATOM   1142  CA  SER B  85      22.016 -17.609 -32.219  1.00 79.06           C  
ATOM   1143  C   SER B  85      20.719 -16.812 -32.219  1.00 79.06           C  
ATOM   1145  O   SER B  85      19.750 -17.156 -31.531  1.00 79.06           O  
ATOM   1144  CB  SER B  85      22.031 -18.562 -33.406  1.00 79.06           C  
ATOM   1146  OG  SER B  85      20.766 -18.594 -34.062  1.00 79.06           O  
ATOM   1147  N   LEU B  86      20.688 -15.680 -32.875  1.00 81.25           N  
ATOM   1148  CA  LEU B  86      19.531 -14.812 -33.031  1.00 81.25           C  
ATOM   1149  C   LEU B  86      18.344 -15.578 -33.625  1.00 81.25           C  
ATOM   1151  O   LEU B  86      17.203 -15.344 -33.250  1.00 81.25           O  
ATOM   1150  CB  LEU B  86      19.859 -13.602 -33.906  1.00 81.25           C  
ATOM   1152  CG  LEU B  86      20.609 -12.453 -33.250  1.00 81.25           C  
ATOM   1153  CD1 LEU B  86      21.266 -11.562 -34.281  1.00 81.25           C  
ATOM   1154  CD2 LEU B  86      19.672 -11.648 -32.344  1.00 81.25           C  
ATOM   1155  N   PHE B  87      18.688 -16.500 -34.500  1.00 84.38           N  
ATOM   1156  CA  PHE B  87      17.641 -17.297 -35.125  1.00 84.38           C  
ATOM   1157  C   PHE B  87      16.953 -18.203 -34.125  1.00 84.38           C  
ATOM   1159  O   PHE B  87      15.719 -18.266 -34.062  1.00 84.38           O  
ATOM   1158  CB  PHE B  87      18.234 -18.156 -36.250  1.00 84.38           C  
ATOM   1160  CG  PHE B  87      17.219 -18.969 -37.000  1.00 84.38           C  
ATOM   1161  CD1 PHE B  87      17.109 -20.344 -36.781  1.00 84.38           C  
ATOM   1162  CD2 PHE B  87      16.359 -18.359 -37.906  1.00 84.38           C  
ATOM   1163  CE1 PHE B  87      16.172 -21.094 -37.500  1.00 84.38           C  
ATOM   1164  CE2 PHE B  87      15.414 -19.109 -38.625  1.00 84.38           C  
ATOM   1165  CZ  PHE B  87      15.328 -20.484 -38.406  1.00 84.38           C  
ATOM   1166  N   LYS B  88      17.656 -18.875 -33.281  1.00 84.50           N  
ATOM   1167  CA  LYS B  88      17.078 -19.750 -32.250  1.00 84.50           C  
ATOM   1168  C   LYS B  88      16.250 -18.953 -31.250  1.00 84.50           C  
ATOM   1170  O   LYS B  88      15.195 -19.422 -30.797  1.00 84.50           O  
ATOM   1169  CB  LYS B  88      18.188 -20.516 -31.531  1.00 84.50           C  
ATOM   1171  CG  LYS B  88      18.734 -21.703 -32.312  1.00 84.50           C  
ATOM   1172  CD  LYS B  88      19.750 -22.484 -31.484  1.00 84.50           C  
ATOM   1173  CE  LYS B  88      20.344 -23.641 -32.281  1.00 84.50           C  
ATOM   1174  NZ  LYS B  88      21.375 -24.391 -31.500  1.00 84.50           N1+
ATOM   1175  N   ARG B  89      16.656 -17.766 -31.078  1.00 84.75           N  
ATOM   1176  CA  ARG B  89      15.898 -16.906 -30.172  1.00 84.75           C  
ATOM   1177  C   ARG B  89      14.570 -16.484 -30.797  1.00 84.75           C  
ATOM   1179  O   ARG B  89      13.547 -16.438 -30.109  1.00 84.75           O  
ATOM   1178  CB  ARG B  89      16.719 -15.664 -29.797  1.00 84.75           C  
ATOM   1180  CG  ARG B  89      17.844 -15.938 -28.812  1.00 84.75           C  
ATOM   1181  CD  ARG B  89      18.594 -14.664 -28.438  1.00 84.75           C  
ATOM   1182  NE  ARG B  89      19.812 -14.961 -27.703  1.00 84.75           N  
ATOM   1185  CZ  ARG B  89      20.656 -14.039 -27.250  1.00 84.75           C  
ATOM   1183  NH1 ARG B  89      20.438 -12.750 -27.453  1.00 84.75           N1+
ATOM   1184  NH2 ARG B  89      21.750 -14.414 -26.578  1.00 84.75           N  
ATOM   1186  N   PHE B  90      14.703 -16.234 -32.000  1.00 87.06           N  
ATOM   1187  CA  PHE B  90      13.484 -15.852 -32.719  1.00 87.06           C  
ATOM   1188  C   PHE B  90      12.477 -16.984 -32.719  1.00 87.06           C  
ATOM   1190  O   PHE B  90      11.289 -16.781 -32.469  1.00 87.06           O  
ATOM   1189  CB  PHE B  90      13.812 -15.422 -34.156  1.00 87.06           C  
ATOM   1191  CG  PHE B  90      12.617 -14.938 -34.938  1.00 87.06           C  
ATOM   1192  CD1 PHE B  90      12.055 -15.727 -35.938  1.00 87.06           C  
ATOM   1193  CD2 PHE B  90      12.047 -13.695 -34.656  1.00 87.06           C  
ATOM   1194  CE1 PHE B  90      10.953 -15.281 -36.656  1.00 87.06           C  
ATOM   1195  CE2 PHE B  90      10.945 -13.250 -35.375  1.00 87.06           C  
ATOM   1196  CZ  PHE B  90      10.398 -14.039 -36.375  1.00 87.06           C  
ATOM   1197  N   ILE B  91      12.930 -18.188 -32.906  1.00 89.56           N  
ATOM   1198  CA  ILE B  91      12.055 -19.359 -32.906  1.00 89.56           C  
ATOM   1199  C   ILE B  91      11.461 -19.562 -31.531  1.00 89.56           C  
ATOM   1201  O   ILE B  91      10.266 -19.844 -31.391  1.00 89.56           O  
ATOM   1200  CB  ILE B  91      12.805 -20.625 -33.375  1.00 89.56           C  
ATOM   1202  CG1 ILE B  91      13.211 -20.500 -34.844  1.00 89.56           C  
ATOM   1203  CG2 ILE B  91      11.953 -21.875 -33.125  1.00 89.56           C  
ATOM   1204  CD1 ILE B  91      12.023 -20.453 -35.812  1.00 89.56           C  
ATOM   1205  N   LEU B  92      12.281 -19.406 -30.562  1.00 89.50           N  
ATOM   1206  CA  LEU B  92      11.805 -19.547 -29.188  1.00 89.50           C  
ATOM   1207  C   LEU B  92      10.750 -18.484 -28.875  1.00 89.50           C  
ATOM   1209  O   LEU B  92       9.750 -18.781 -28.219  1.00 89.50           O  
ATOM   1208  CB  LEU B  92      12.969 -19.438 -28.203  1.00 89.50           C  
ATOM   1210  CG  LEU B  92      12.625 -19.609 -26.719  1.00 89.50           C  
ATOM   1211  CD1 LEU B  92      11.977 -20.969 -26.484  1.00 89.50           C  
ATOM   1212  CD2 LEU B  92      13.875 -19.453 -25.859  1.00 89.50           C  
ATOM   1213  N   LEU B  93      10.930 -17.297 -29.359  1.00 88.00           N  
ATOM   1214  CA  LEU B  93       9.961 -16.219 -29.172  1.00 88.00           C  
ATOM   1215  C   LEU B  93       8.617 -16.578 -29.812  1.00 88.00           C  
ATOM   1217  O   LEU B  93       7.566 -16.391 -29.203  1.00 88.00           O  
ATOM   1216  CB  LEU B  93      10.484 -14.914 -29.766  1.00 88.00           C  
ATOM   1218  CG  LEU B  93       9.562 -13.695 -29.656  1.00 88.00           C  
ATOM   1219  CD1 LEU B  93       9.398 -13.289 -28.203  1.00 88.00           C  
ATOM   1220  CD2 LEU B  93      10.109 -12.539 -30.484  1.00 88.00           C  
ATOM   1221  N   LEU B  94       8.633 -17.141 -30.969  1.00 89.56           N  
ATOM   1222  CA  LEU B  94       7.410 -17.547 -31.656  1.00 89.56           C  
ATOM   1223  C   LEU B  94       6.691 -18.641 -30.891  1.00 89.56           C  
ATOM   1225  O   LEU B  94       5.461 -18.641 -30.797  1.00 89.56           O  
ATOM   1224  CB  LEU B  94       7.730 -18.016 -33.094  1.00 89.56           C  
ATOM   1226  CG  LEU B  94       8.164 -16.922 -34.062  1.00 89.56           C  
ATOM   1227  CD1 LEU B  94       8.484 -17.547 -35.438  1.00 89.56           C  
ATOM   1228  CD2 LEU B  94       7.086 -15.859 -34.219  1.00 89.56           C  
ATOM   1229  N   LYS B  95       7.480 -19.562 -30.328  1.00 90.81           N  
ATOM   1230  CA  LYS B  95       6.891 -20.641 -29.547  1.00 90.81           C  
ATOM   1231  C   LYS B  95       6.199 -20.078 -28.297  1.00 90.81           C  
ATOM   1233  O   LYS B  95       5.074 -20.469 -27.984  1.00 90.81           O  
ATOM   1232  CB  LYS B  95       7.957 -21.656 -29.141  1.00 90.81           C  
ATOM   1234  CG  LYS B  95       8.352 -22.594 -30.266  1.00 90.81           C  
ATOM   1235  CD  LYS B  95       9.367 -23.641 -29.797  1.00 90.81           C  
ATOM   1236  CE  LYS B  95       9.758 -24.594 -30.922  1.00 90.81           C  
ATOM   1237  NZ  LYS B  95      10.750 -25.609 -30.453  1.00 90.81           N1+
ATOM   1238  N   VAL B  96       6.871 -19.203 -27.656  1.00 89.25           N  
ATOM   1239  CA  VAL B  96       6.316 -18.625 -26.438  1.00 89.25           C  
ATOM   1240  C   VAL B  96       5.039 -17.844 -26.766  1.00 89.25           C  
ATOM   1242  O   VAL B  96       4.055 -17.922 -26.016  1.00 89.25           O  
ATOM   1241  CB  VAL B  96       7.336 -17.703 -25.734  1.00 89.25           C  
ATOM   1243  CG1 VAL B  96       6.664 -16.922 -24.594  1.00 89.25           C  
ATOM   1244  CG2 VAL B  96       8.516 -18.516 -25.203  1.00 89.25           C  
ATOM   1245  N   PHE B  97       5.027 -17.156 -27.859  1.00 87.38           N  
ATOM   1246  CA  PHE B  97       3.834 -16.438 -28.312  1.00 87.38           C  
ATOM   1247  C   PHE B  97       2.688 -17.406 -28.562  1.00 87.38           C  
ATOM   1249  O   PHE B  97       1.556 -17.172 -28.141  1.00 87.38           O  
ATOM   1248  CB  PHE B  97       4.133 -15.625 -29.578  1.00 87.38           C  
ATOM   1250  CG  PHE B  97       3.000 -14.727 -30.000  1.00 87.38           C  
ATOM   1251  CD1 PHE B  97       2.111 -15.125 -30.984  1.00 87.38           C  
ATOM   1252  CD2 PHE B  97       2.828 -13.484 -29.406  1.00 87.38           C  
ATOM   1253  CE1 PHE B  97       1.064 -14.297 -31.375  1.00 87.38           C  
ATOM   1254  CE2 PHE B  97       1.784 -12.648 -29.797  1.00 87.38           C  
ATOM   1255  CZ  PHE B  97       0.904 -13.055 -30.781  1.00 87.38           C  
ATOM   1256  N   TYR B  98       3.031 -18.438 -29.156  1.00 90.69           N  
ATOM   1257  CA  TYR B  98       2.041 -19.469 -29.453  1.00 90.69           C  
ATOM   1258  C   TYR B  98       1.459 -20.062 -28.172  1.00 90.69           C  
ATOM   1260  O   TYR B  98       0.239 -20.172 -28.031  1.00 90.69           O  
ATOM   1259  CB  TYR B  98       2.664 -20.594 -30.297  1.00 90.69           C  
ATOM   1261  CG  TYR B  98       1.755 -21.781 -30.500  1.00 90.69           C  
ATOM   1262  CD1 TYR B  98       1.954 -22.953 -29.797  1.00 90.69           C  
ATOM   1263  CD2 TYR B  98       0.696 -21.719 -31.406  1.00 90.69           C  
ATOM   1264  CE1 TYR B  98       1.120 -24.062 -29.984  1.00 90.69           C  
ATOM   1265  CE2 TYR B  98      -0.144 -22.812 -31.594  1.00 90.69           C  
ATOM   1267  CZ  TYR B  98       0.075 -23.969 -30.875  1.00 90.69           C  
ATOM   1266  OH  TYR B  98      -0.754 -25.062 -31.062  1.00 90.69           O  
ATOM   1268  N   TYR B  99       2.326 -20.375 -27.266  1.00 90.56           N  
ATOM   1269  CA  TYR B  99       1.861 -20.922 -25.984  1.00 90.56           C  
ATOM   1270  C   TYR B  99       0.995 -19.922 -25.250  1.00 90.56           C  
ATOM   1272  O   TYR B  99      -0.084 -20.266 -24.750  1.00 90.56           O  
ATOM   1271  CB  TYR B  99       3.049 -21.344 -25.109  1.00 90.56           C  
ATOM   1273  CG  TYR B  99       3.896 -22.438 -25.719  1.00 90.56           C  
ATOM   1274  CD1 TYR B  99       3.346 -23.359 -26.609  1.00 90.56           C  
ATOM   1275  CD2 TYR B  99       5.246 -22.547 -25.406  1.00 90.56           C  
ATOM   1276  CE1 TYR B  99       4.121 -24.375 -27.156  1.00 90.56           C  
ATOM   1277  CE2 TYR B  99       6.031 -23.547 -25.969  1.00 90.56           C  
ATOM   1279  CZ  TYR B  99       5.461 -24.453 -26.828  1.00 90.56           C  
ATOM   1278  OH  TYR B  99       6.234 -25.453 -27.391  1.00 90.56           O  
ATOM   1280  N   SER B 100       1.446 -18.703 -25.156  1.00 86.94           N  
ATOM   1281  CA  SER B 100       0.708 -17.641 -24.453  1.00 86.94           C  
ATOM   1282  C   SER B 100      -0.668 -17.438 -25.078  1.00 86.94           C  
ATOM   1284  O   SER B 100      -1.668 -17.328 -24.375  1.00 86.94           O  
ATOM   1283  CB  SER B 100       1.494 -16.328 -24.484  1.00 86.94           C  
ATOM   1285  OG  SER B 100       0.805 -15.320 -23.766  1.00 86.94           O  
ATOM   1286  N   TRP B 101      -0.724 -17.406 -26.328  1.00 87.38           N  
ATOM   1287  CA  TRP B 101      -1.976 -17.203 -27.062  1.00 87.38           C  
ATOM   1288  C   TRP B 101      -2.949 -18.359 -26.781  1.00 87.38           C  
ATOM   1290  O   TRP B 101      -4.129 -18.125 -26.500  1.00 87.38           O  
ATOM   1289  CB  TRP B 101      -1.716 -17.094 -28.562  1.00 87.38           C  
ATOM   1291  CG  TRP B 101      -2.951 -16.844 -29.375  1.00 87.38           C  
ATOM   1292  CD1 TRP B 101      -3.820 -17.797 -29.859  1.00 87.38           C  
ATOM   1293  CD2 TRP B 101      -3.453 -15.586 -29.812  1.00 87.38           C  
ATOM   1294  CE2 TRP B 101      -4.633 -15.828 -30.547  1.00 87.38           C  
ATOM   1295  CE3 TRP B 101      -3.021 -14.258 -29.641  1.00 87.38           C  
ATOM   1296  NE1 TRP B 101      -4.832 -17.188 -30.562  1.00 87.38           N  
ATOM   1298  CZ2 TRP B 101      -5.383 -14.805 -31.125  1.00 87.38           C  
ATOM   1299  CZ3 TRP B 101      -3.771 -13.234 -30.219  1.00 87.38           C  
ATOM   1297  CH2 TRP B 101      -4.938 -13.516 -30.938  1.00 87.38           C  
ATOM   1300  N   ASN B 102      -2.498 -19.562 -26.812  1.00 91.31           N  
ATOM   1301  CA  ASN B 102      -3.363 -20.719 -26.594  1.00 91.31           C  
ATOM   1302  C   ASN B 102      -3.842 -20.797 -25.141  1.00 91.31           C  
ATOM   1304  O   ASN B 102      -5.000 -21.141 -24.891  1.00 91.31           O  
ATOM   1303  CB  ASN B 102      -2.641 -22.016 -26.984  1.00 91.31           C  
ATOM   1305  CG  ASN B 102      -2.676 -22.281 -28.469  1.00 91.31           C  
ATOM   1306  ND2 ASN B 102      -1.508 -22.266 -29.109  1.00 91.31           N  
ATOM   1307  OD1 ASN B 102      -3.744 -22.484 -29.047  1.00 91.31           O  
ATOM   1308  N   ILE B 103      -2.998 -20.469 -24.250  1.00 89.88           N  
ATOM   1309  CA  ILE B 103      -3.393 -20.500 -22.844  1.00 89.88           C  
ATOM   1310  C   ILE B 103      -4.465 -19.438 -22.594  1.00 89.88           C  
ATOM   1312  O   ILE B 103      -5.434 -19.688 -21.859  1.00 89.88           O  
ATOM   1311  CB  ILE B 103      -2.180 -20.266 -21.906  1.00 89.88           C  
ATOM   1313  CG1 ILE B 103      -1.245 -21.469 -21.938  1.00 89.88           C  
ATOM   1314  CG2 ILE B 103      -2.646 -19.969 -20.484  1.00 89.88           C  
ATOM   1315  CD1 ILE B 103       0.081 -21.250 -21.219  1.00 89.88           C  
ATOM   1316  N   GLU B 104      -4.344 -18.312 -23.219  1.00 86.38           N  
ATOM   1317  CA  GLU B 104      -5.305 -17.234 -23.047  1.00 86.38           C  
ATOM   1318  C   GLU B 104      -6.652 -17.594 -23.672  1.00 86.38           C  
ATOM   1320  O   GLU B 104      -7.703 -17.297 -23.094  1.00 86.38           O  
ATOM   1319  CB  GLU B 104      -4.770 -15.938 -23.641  1.00 86.38           C  
ATOM   1321  CG  GLU B 104      -5.586 -14.703 -23.281  1.00 86.38           C  
ATOM   1322  CD  GLU B 104      -4.922 -13.398 -23.688  1.00 86.38           C  
ATOM   1323  OE1 GLU B 104      -5.488 -12.320 -23.422  1.00 86.38           O  
ATOM   1324  OE2 GLU B 104      -3.822 -13.461 -24.281  1.00 86.38           O1-
ATOM   1325  N   LYS B 105      -6.621 -18.281 -24.750  1.00 90.56           N  
ATOM   1326  CA  LYS B 105      -7.848 -18.531 -25.500  1.00 90.56           C  
ATOM   1327  C   LYS B 105      -8.508 -19.844 -25.047  1.00 90.56           C  
ATOM   1329  O   LYS B 105      -9.734 -19.922 -24.969  1.00 90.56           O  
ATOM   1328  CB  LYS B 105      -7.562 -18.578 -27.000  1.00 90.56           C  
ATOM   1330  CG  LYS B 105      -7.203 -17.234 -27.609  1.00 90.56           C  
ATOM   1331  CD  LYS B 105      -8.367 -16.266 -27.531  1.00 90.56           C  
ATOM   1332  CE  LYS B 105      -7.973 -14.875 -28.031  1.00 90.56           C  
ATOM   1333  NZ  LYS B 105      -9.047 -13.867 -27.766  1.00 90.56           N1+
ATOM   1334  N   LYS B 106      -7.656 -20.812 -24.750  1.00 93.94           N  
ATOM   1335  CA  LYS B 106      -8.211 -22.141 -24.531  1.00 93.94           C  
ATOM   1336  C   LYS B 106      -8.070 -22.562 -23.078  1.00 93.94           C  
ATOM   1338  O   LYS B 106      -8.664 -23.562 -22.656  1.00 93.94           O  
ATOM   1337  CB  LYS B 106      -7.516 -23.156 -25.438  1.00 93.94           C  
ATOM   1339  CG  LYS B 106      -7.695 -22.891 -26.922  1.00 93.94           C  
ATOM   1340  CD  LYS B 106      -7.039 -23.984 -27.781  1.00 93.94           C  
ATOM   1341  CE  LYS B 106      -7.188 -23.703 -29.266  1.00 93.94           C  
ATOM   1342  NZ  LYS B 106      -6.438 -24.688 -30.094  1.00 93.94           N1+
ATOM   1343  N   GLY B 107      -7.328 -21.906 -22.281  1.00 92.62           N  
ATOM   1344  CA  GLY B 107      -7.242 -22.109 -20.844  1.00 92.62           C  
ATOM   1345  C   GLY B 107      -6.473 -23.359 -20.453  1.00 92.62           C  
ATOM   1346  O   GLY B 107      -5.543 -23.766 -21.172  1.00 92.62           O  
ATOM   1347  N   MET B 108      -6.895 -23.984 -19.344  1.00 93.75           N  
ATOM   1348  CA  MET B 108      -6.207 -25.141 -18.766  1.00 93.75           C  
ATOM   1349  C   MET B 108      -6.387 -26.375 -19.641  1.00 93.75           C  
ATOM   1351  O   MET B 108      -5.496 -27.219 -19.719  1.00 93.75           O  
ATOM   1350  CB  MET B 108      -6.723 -25.422 -17.359  1.00 93.75           C  
ATOM   1352  CG  MET B 108      -6.301 -24.375 -16.328  1.00 93.75           C  
ATOM   1353  SD  MET B 108      -4.496 -24.391 -16.000  1.00 93.75           S  
ATOM   1354  CE  MET B 108      -4.383 -23.109 -14.734  1.00 93.75           C  
ATOM   1355  N   ALA B 109      -7.480 -26.438 -20.266  1.00 94.56           N  
ATOM   1356  CA  ALA B 109      -7.758 -27.609 -21.109  1.00 94.56           C  
ATOM   1357  C   ALA B 109      -6.656 -27.812 -22.141  1.00 94.56           C  
ATOM   1359  O   ALA B 109      -6.195 -28.938 -22.344  1.00 94.56           O  
ATOM   1358  CB  ALA B 109      -9.109 -27.453 -21.797  1.00 94.56           C  
ATOM   1360  N   TRP B 110      -6.242 -26.781 -22.750  1.00 94.25           N  
ATOM   1361  CA  TRP B 110      -5.211 -26.875 -23.781  1.00 94.25           C  
ATOM   1362  C   TRP B 110      -3.898 -27.375 -23.188  1.00 94.25           C  
ATOM   1364  O   TRP B 110      -3.207 -28.188 -23.812  1.00 94.25           O  
ATOM   1363  CB  TRP B 110      -4.996 -25.516 -24.453  1.00 94.25           C  
ATOM   1365  CG  TRP B 110      -4.004 -25.531 -25.562  1.00 94.25           C  
ATOM   1366  CD1 TRP B 110      -4.223 -25.938 -26.859  1.00 94.25           C  
ATOM   1367  CD2 TRP B 110      -2.629 -25.141 -25.500  1.00 94.25           C  
ATOM   1368  CE2 TRP B 110      -2.074 -25.328 -26.781  1.00 94.25           C  
ATOM   1369  CE3 TRP B 110      -1.809 -24.656 -24.469  1.00 94.25           C  
ATOM   1370  NE1 TRP B 110      -3.068 -25.812 -27.594  1.00 94.25           N  
ATOM   1372  CZ2 TRP B 110      -0.738 -25.047 -27.062  1.00 94.25           C  
ATOM   1373  CZ3 TRP B 110      -0.479 -24.375 -24.766  1.00 94.25           C  
ATOM   1371  CH2 TRP B 110       0.041 -24.562 -26.047  1.00 94.25           C  
ATOM   1374  N   ILE B 111      -3.533 -26.969 -22.047  1.00 93.62           N  
ATOM   1375  CA  ILE B 111      -2.307 -27.391 -21.375  1.00 93.62           C  
ATOM   1376  C   ILE B 111      -2.346 -28.891 -21.125  1.00 93.62           C  
ATOM   1378  O   ILE B 111      -1.376 -29.609 -21.406  1.00 93.62           O  
ATOM   1377  CB  ILE B 111      -2.098 -26.641 -20.047  1.00 93.62           C  
ATOM   1379  CG1 ILE B 111      -1.810 -25.156 -20.312  1.00 93.62           C  
ATOM   1380  CG2 ILE B 111      -0.968 -27.281 -19.234  1.00 93.62           C  
ATOM   1381  CD1 ILE B 111      -1.744 -24.297 -19.047  1.00 93.62           C  
ATOM   1382  N   PHE B 112      -3.436 -29.391 -20.719  1.00 93.06           N  
ATOM   1383  CA  PHE B 112      -3.572 -30.797 -20.375  1.00 93.06           C  
ATOM   1384  C   PHE B 112      -3.633 -31.656 -21.625  1.00 93.06           C  
ATOM   1386  O   PHE B 112      -3.045 -32.750 -21.672  1.00 93.06           O  
ATOM   1385  CB  PHE B 112      -4.824 -31.031 -19.516  1.00 93.06           C  
ATOM   1387  CG  PHE B 112      -4.621 -30.734 -18.062  1.00 93.06           C  
ATOM   1388  CD1 PHE B 112      -4.430 -31.781 -17.156  1.00 93.06           C  
ATOM   1389  CD2 PHE B 112      -4.617 -29.438 -17.594  1.00 93.06           C  
ATOM   1390  CE1 PHE B 112      -4.242 -31.516 -15.797  1.00 93.06           C  
ATOM   1391  CE2 PHE B 112      -4.430 -29.156 -16.234  1.00 93.06           C  
ATOM   1392  CZ  PHE B 112      -4.242 -30.203 -15.344  1.00 93.06           C  
ATOM   1393  N   ILE B 113      -4.273 -31.156 -22.594  1.00 91.19           N  
ATOM   1394  CA  ILE B 113      -4.453 -31.938 -23.797  1.00 91.19           C  
ATOM   1395  C   ILE B 113      -3.154 -31.969 -24.609  1.00 91.19           C  
ATOM   1397  O   ILE B 113      -2.799 -33.000 -25.203  1.00 91.19           O  
ATOM   1396  CB  ILE B 113      -5.605 -31.391 -24.672  1.00 91.19           C  
ATOM   1398  CG1 ILE B 113      -6.953 -31.609 -23.969  1.00 91.19           C  
ATOM   1399  CG2 ILE B 113      -5.594 -32.031 -26.062  1.00 91.19           C  
ATOM   1400  CD1 ILE B 113      -8.117 -30.859 -24.609  1.00 91.19           C  
ATOM   1401  N   SER B 114      -2.506 -30.891 -24.562  1.00 89.44           N  
ATOM   1402  CA  SER B 114      -1.290 -30.766 -25.359  1.00 89.44           C  
ATOM   1403  C   SER B 114      -0.114 -31.453 -24.688  1.00 89.44           C  
ATOM   1405  O   SER B 114       0.983 -31.516 -25.234  1.00 89.44           O  
ATOM   1404  CB  SER B 114      -0.952 -29.281 -25.594  1.00 89.44           C  
ATOM   1406  OG  SER B 114      -0.881 -28.578 -24.359  1.00 89.44           O  
ATOM   1407  N   ASN B 115      -0.298 -31.891 -23.484  1.00 81.38           N  
ATOM   1408  CA  ASN B 115       0.771 -32.594 -22.766  1.00 81.38           C  
ATOM   1409  C   ASN B 115       0.947 -34.000 -23.266  1.00 81.38           C  
ATOM   1411  O   ASN B 115       0.004 -34.812 -23.234  1.00 81.38           O  
ATOM   1410  CB  ASN B 115       0.503 -32.562 -21.250  1.00 81.38           C  
ATOM   1412  CG  ASN B 115       1.736 -32.906 -20.438  1.00 81.38           C  
ATOM   1413  ND2 ASN B 115       1.526 -33.438 -19.234  1.00 81.38           N  
ATOM   1414  OD1 ASN B 115       2.867 -32.719 -20.891  1.00 81.38           O  
ATOM   1415  N   LYS B 116       1.970 -34.250 -24.062  1.00 67.12           N  
ATOM   1416  CA  LYS B 116       2.295 -35.625 -24.500  1.00 67.12           C  
ATOM   1417  C   LYS B 116       3.215 -36.312 -23.500  1.00 67.12           C  
ATOM   1419  O   LYS B 116       4.176 -35.719 -23.016  1.00 67.12           O  
ATOM   1418  CB  LYS B 116       2.945 -35.594 -25.875  1.00 67.12           C  
ATOM   1420  CG  LYS B 116       1.972 -35.312 -27.016  1.00 67.12           C  
ATOM   1421  CD  LYS B 116       2.650 -35.438 -28.375  1.00 67.12           C  
ATOM   1422  CE  LYS B 116       1.684 -35.156 -29.516  1.00 67.12           C  
ATOM   1423  NZ  LYS B 116       2.348 -35.250 -30.844  1.00 67.12           N1+
ATOM   1424  N   LYS B 117       2.631 -37.281 -22.672  1.00 61.72           N  
ATOM   1425  CA  LYS B 117       3.414 -38.031 -21.688  1.00 61.72           C  
ATOM   1426  C   LYS B 117       4.645 -38.656 -22.344  1.00 61.72           C  
ATOM   1428  O   LYS B 117       4.527 -39.469 -23.281  1.00 61.72           O  
ATOM   1427  CB  LYS B 117       2.559 -39.125 -21.031  1.00 61.72           C  
ATOM   1429  CG  LYS B 117       2.031 -38.750 -19.656  1.00 61.72           C  
ATOM   1430  CD  LYS B 117       1.249 -39.875 -19.031  1.00 61.72           C  
ATOM   1431  CE  LYS B 117       0.667 -39.469 -17.672  1.00 61.72           C  
ATOM   1432  NZ  LYS B 117      -0.106 -40.594 -17.047  1.00 61.72           N1+
ATOM   1433  N   GLU B 118       5.777 -38.000 -22.500  1.00 58.06           N  
ATOM   1434  CA  GLU B 118       6.941 -38.719 -23.000  1.00 58.06           C  
ATOM   1435  C   GLU B 118       7.812 -39.219 -21.844  1.00 58.06           C  
ATOM   1437  O   GLU B 118       8.078 -38.500 -20.906  1.00 58.06           O  
ATOM   1436  CB  GLU B 118       7.770 -37.844 -23.938  1.00 58.06           C  
ATOM   1438  CG  GLU B 118       7.164 -37.688 -25.328  1.00 58.06           C  
ATOM   1439  CD  GLU B 118       7.988 -36.812 -26.234  1.00 58.06           C  
ATOM   1440  OE1 GLU B 118       7.629 -36.656 -27.438  1.00 58.06           O  
ATOM   1441  OE2 GLU B 118       9.008 -36.250 -25.766  1.00 58.06           O1-
ATOM   1442  N   ASN B 119       7.711 -40.562 -21.438  1.00 53.06           N  
ATOM   1443  CA  ASN B 119       8.594 -41.188 -20.469  1.00 53.06           C  
ATOM   1444  C   ASN B 119      10.062 -40.969 -20.797  1.00 53.06           C  
ATOM   1446  O   ASN B 119      10.594 -41.531 -21.734  1.00 53.06           O  
ATOM   1445  CB  ASN B 119       8.305 -42.688 -20.375  1.00 53.06           C  
ATOM   1447  CG  ASN B 119       7.227 -43.031 -19.359  1.00 53.06           C  
ATOM   1448  ND2 ASN B 119       6.652 -44.219 -19.469  1.00 53.06           N  
ATOM   1449  OD1 ASN B 119       6.914 -42.219 -18.484  1.00 53.06           O  
ATOM   1450  N   ARG B 120      10.625 -39.750 -20.516  1.00 60.38           N  
ATOM   1451  CA  ARG B 120      11.984 -39.562 -21.000  1.00 60.38           C  
ATOM   1452  C   ARG B 120      13.000 -39.750 -19.891  1.00 60.38           C  
ATOM   1454  O   ARG B 120      12.688 -39.531 -18.719  1.00 60.38           O  
ATOM   1453  CB  ARG B 120      12.141 -38.188 -21.641  1.00 60.38           C  
ATOM   1455  CG  ARG B 120      11.383 -38.000 -22.938  1.00 60.38           C  
ATOM   1456  CD  ARG B 120      11.641 -36.656 -23.562  1.00 60.38           C  
ATOM   1457  NE  ARG B 120      10.875 -36.469 -24.797  1.00 60.38           N  
ATOM   1460  CZ  ARG B 120      10.805 -35.344 -25.484  1.00 60.38           C  
ATOM   1458  NH1 ARG B 120      11.461 -34.250 -25.078  1.00 60.38           N1+
ATOM   1459  NH2 ARG B 120      10.086 -35.281 -26.594  1.00 60.38           N  
ATOM   1461  N   LEU B 121      14.242 -40.500 -20.156  1.00 54.28           N  
ATOM   1462  CA  LEU B 121      15.359 -40.906 -19.312  1.00 54.28           C  
ATOM   1463  C   LEU B 121      16.125 -39.688 -18.812  1.00 54.28           C  
ATOM   1465  O   LEU B 121      16.250 -38.688 -19.516  1.00 54.28           O  
ATOM   1464  CB  LEU B 121      16.312 -41.844 -20.078  1.00 54.28           C  
ATOM   1466  CG  LEU B 121      16.031 -43.344 -19.984  1.00 54.28           C  
ATOM   1467  CD1 LEU B 121      16.234 -44.000 -21.328  1.00 54.28           C  
ATOM   1468  CD2 LEU B 121      16.922 -43.969 -18.906  1.00 54.28           C  
ATOM   1469  N   TYR B 122      16.312 -39.531 -17.453  1.00 54.44           N  
ATOM   1470  CA  TYR B 122      17.109 -38.531 -16.750  1.00 54.44           C  
ATOM   1471  C   TYR B 122      18.594 -38.688 -17.078  1.00 54.44           C  
ATOM   1473  O   TYR B 122      19.141 -39.781 -17.000  1.00 54.44           O  
ATOM   1472  CB  TYR B 122      16.891 -38.625 -15.234  1.00 54.44           C  
ATOM   1474  CG  TYR B 122      16.203 -37.438 -14.633  1.00 54.44           C  
ATOM   1475  CD1 TYR B 122      16.938 -36.375 -14.133  1.00 54.44           C  
ATOM   1476  CD2 TYR B 122      14.820 -37.375 -14.562  1.00 54.44           C  
ATOM   1477  CE1 TYR B 122      16.312 -35.250 -13.570  1.00 54.44           C  
ATOM   1478  CE2 TYR B 122      14.180 -36.281 -14.008  1.00 54.44           C  
ATOM   1480  CZ  TYR B 122      14.938 -35.219 -13.516  1.00 54.44           C  
ATOM   1479  OH  TYR B 122      14.305 -34.125 -12.961  1.00 54.44           O  
ATOM   1481  N   SER B 123      19.203 -37.969 -18.016  1.00 53.16           N  
ATOM   1482  CA  SER B 123      20.656 -38.031 -18.125  1.00 53.16           C  
ATOM   1483  C   SER B 123      21.328 -37.094 -17.125  1.00 53.16           C  
ATOM   1485  O   SER B 123      20.750 -36.094 -16.750  1.00 53.16           O  
ATOM   1484  CB  SER B 123      21.109 -37.688 -19.547  1.00 53.16           C  
ATOM   1486  OG  SER B 123      21.844 -36.469 -19.562  1.00 53.16           O  
ATOM   1487  N   LEU B 124      22.484 -37.500 -16.438  1.00 51.88           N  
ATOM   1488  CA  LEU B 124      23.312 -36.875 -15.406  1.00 51.88           C  
ATOM   1489  C   LEU B 124      23.641 -35.438 -15.766  1.00 51.88           C  
ATOM   1491  O   LEU B 124      23.688 -34.562 -14.898  1.00 51.88           O  
ATOM   1490  CB  LEU B 124      24.594 -37.688 -15.203  1.00 51.88           C  
ATOM   1492  CG  LEU B 124      24.578 -38.750 -14.109  1.00 51.88           C  
ATOM   1493  CD1 LEU B 124      25.422 -39.938 -14.516  1.00 51.88           C  
ATOM   1494  CD2 LEU B 124      25.062 -38.156 -12.789  1.00 51.88           C  
ATOM   1495  N   ASN B 125      24.219 -35.125 -17.047  1.00 58.47           N  
ATOM   1496  CA  ASN B 125      24.719 -33.781 -17.375  1.00 58.47           C  
ATOM   1497  C   ASN B 125      23.578 -32.781 -17.594  1.00 58.47           C  
ATOM   1499  O   ASN B 125      23.719 -31.844 -18.359  1.00 58.47           O  
ATOM   1498  CB  ASN B 125      25.609 -33.844 -18.625  1.00 58.47           C  
ATOM   1500  CG  ASN B 125      27.078 -33.781 -18.297  1.00 58.47           C  
ATOM   1501  ND2 ASN B 125      27.922 -34.000 -19.312  1.00 58.47           N  
ATOM   1502  OD1 ASN B 125      27.469 -33.531 -17.156  1.00 58.47           O  
ATOM   1503  N   GLU B 126      22.531 -32.938 -16.812  1.00 77.94           N  
ATOM   1504  CA  GLU B 126      21.234 -32.312 -17.047  1.00 77.94           C  
ATOM   1505  C   GLU B 126      21.141 -30.953 -16.391  1.00 77.94           C  
ATOM   1507  O   GLU B 126      20.531 -30.031 -16.922  1.00 77.94           O  
ATOM   1506  CB  GLU B 126      20.094 -33.219 -16.547  1.00 77.94           C  
ATOM   1508  CG  GLU B 126      19.766 -34.375 -17.484  1.00 77.94           C  
ATOM   1509  CD  GLU B 126      18.672 -35.281 -16.953  1.00 77.94           C  
ATOM   1510  OE1 GLU B 126      18.234 -36.219 -17.688  1.00 77.94           O  
ATOM   1511  OE2 GLU B 126      18.234 -35.062 -15.805  1.00 77.94           O1-
ATOM   1512  N   GLU B 127      22.016 -30.750 -15.523  1.00 84.50           N  
ATOM   1513  CA  GLU B 127      21.891 -29.484 -14.812  1.00 84.50           C  
ATOM   1514  C   GLU B 127      22.344 -28.312 -15.695  1.00 84.50           C  
ATOM   1516  O   GLU B 127      21.703 -27.266 -15.727  1.00 84.50           O  
ATOM   1515  CB  GLU B 127      22.719 -29.500 -13.523  1.00 84.50           C  
ATOM   1517  CG  GLU B 127      22.469 -28.312 -12.609  1.00 84.50           C  
ATOM   1518  CD  GLU B 127      23.266 -28.375 -11.312  1.00 84.50           C  
ATOM   1519  OE1 GLU B 127      23.234 -27.391 -10.539  1.00 84.50           O  
ATOM   1520  OE2 GLU B 127      23.906 -29.422 -11.062  1.00 84.50           O1-
ATOM   1521  N   HIS B 128      23.469 -28.578 -16.375  1.00 86.19           N  
ATOM   1522  CA  HIS B 128      23.969 -27.531 -17.250  1.00 86.19           C  
ATOM   1523  C   HIS B 128      22.953 -27.219 -18.359  1.00 86.19           C  
ATOM   1525  O   HIS B 128      22.719 -26.047 -18.672  1.00 86.19           O  
ATOM   1524  CB  HIS B 128      25.297 -27.938 -17.875  1.00 86.19           C  
ATOM   1526  CG  HIS B 128      25.891 -26.891 -18.766  1.00 86.19           C  
ATOM   1527  CD2 HIS B 128      26.797 -25.922 -18.500  1.00 86.19           C  
ATOM   1528  ND1 HIS B 128      25.578 -26.781 -20.094  1.00 86.19           N  
ATOM   1529  CE1 HIS B 128      26.250 -25.766 -20.625  1.00 86.19           C  
ATOM   1530  NE2 HIS B 128      27.000 -25.234 -19.672  1.00 86.19           N  
ATOM   1531  N   LEU B 129      22.406 -28.250 -18.906  1.00 88.56           N  
ATOM   1532  CA  LEU B 129      21.406 -28.062 -19.953  1.00 88.56           C  
ATOM   1533  C   LEU B 129      20.188 -27.344 -19.406  1.00 88.56           C  
ATOM   1535  O   LEU B 129      19.641 -26.453 -20.078  1.00 88.56           O  
ATOM   1534  CB  LEU B 129      21.016 -29.406 -20.562  1.00 88.56           C  
ATOM   1536  CG  LEU B 129      20.094 -29.359 -21.781  1.00 88.56           C  
ATOM   1537  CD1 LEU B 129      20.781 -28.656 -22.938  1.00 88.56           C  
ATOM   1538  CD2 LEU B 129      19.641 -30.766 -22.172  1.00 88.56           C  
ATOM   1539  N   ILE B 130      19.828 -27.688 -18.234  1.00 92.06           N  
ATOM   1540  CA  ILE B 130      18.672 -27.062 -17.609  1.00 92.06           C  
ATOM   1541  C   ILE B 130      18.953 -25.578 -17.391  1.00 92.06           C  
ATOM   1543  O   ILE B 130      18.156 -24.719 -17.781  1.00 92.06           O  
ATOM   1542  CB  ILE B 130      18.328 -27.734 -16.266  1.00 92.06           C  
ATOM   1544  CG1 ILE B 130      17.797 -29.156 -16.500  1.00 92.06           C  
ATOM   1545  CG2 ILE B 130      17.312 -26.891 -15.484  1.00 92.06           C  
ATOM   1546  CD1 ILE B 130      17.625 -29.969 -15.227  1.00 92.06           C  
ATOM   1547  N   ARG B 131      20.062 -25.297 -16.938  1.00 90.56           N  
ATOM   1548  CA  ARG B 131      20.422 -23.906 -16.688  1.00 90.56           C  
ATOM   1549  C   ARG B 131      20.500 -23.109 -18.000  1.00 90.56           C  
ATOM   1551  O   ARG B 131      20.094 -21.953 -18.047  1.00 90.56           O  
ATOM   1550  CB  ARG B 131      21.766 -23.812 -15.953  1.00 90.56           C  
ATOM   1552  CG  ARG B 131      21.688 -24.172 -14.477  1.00 90.56           C  
ATOM   1553  CD  ARG B 131      23.000 -23.938 -13.766  1.00 90.56           C  
ATOM   1554  NE  ARG B 131      22.953 -24.391 -12.383  1.00 90.56           N  
ATOM   1557  CZ  ARG B 131      23.891 -24.125 -11.461  1.00 90.56           C  
ATOM   1555  NH1 ARG B 131      24.953 -23.406 -11.766  1.00 90.56           N1+
ATOM   1556  NH2 ARG B 131      23.750 -24.594 -10.227  1.00 90.56           N  
ATOM   1558  N   LYS B 132      21.031 -23.750 -18.938  1.00 89.75           N  
ATOM   1559  CA  LYS B 132      21.109 -23.109 -20.250  1.00 89.75           C  
ATOM   1560  C   LYS B 132      19.734 -22.781 -20.797  1.00 89.75           C  
ATOM   1562  O   LYS B 132      19.500 -21.656 -21.266  1.00 89.75           O  
ATOM   1561  CB  LYS B 132      21.859 -24.000 -21.234  1.00 89.75           C  
ATOM   1563  CG  LYS B 132      22.047 -23.391 -22.609  1.00 89.75           C  
ATOM   1564  CD  LYS B 132      22.812 -24.328 -23.547  1.00 89.75           C  
ATOM   1565  CE  LYS B 132      22.938 -23.734 -24.953  1.00 89.75           C  
ATOM   1566  NZ  LYS B 132      23.703 -24.641 -25.859  1.00 89.75           N1+
ATOM   1567  N   GLU B 133      18.797 -23.719 -20.703  1.00 90.56           N  
ATOM   1568  CA  GLU B 133      17.469 -23.516 -21.250  1.00 90.56           C  
ATOM   1569  C   GLU B 133      16.688 -22.500 -20.422  1.00 90.56           C  
ATOM   1571  O   GLU B 133      15.922 -21.703 -20.969  1.00 90.56           O  
ATOM   1570  CB  GLU B 133      16.703 -24.844 -21.312  1.00 90.56           C  
ATOM   1572  CG  GLU B 133      17.281 -25.844 -22.297  1.00 90.56           C  
ATOM   1573  CD  GLU B 133      17.391 -25.297 -23.719  1.00 90.56           C  
ATOM   1574  OE1 GLU B 133      18.281 -25.750 -24.469  1.00 90.56           O  
ATOM   1575  OE2 GLU B 133      16.594 -24.391 -24.062  1.00 90.56           O1-
ATOM   1576  N   ILE B 134      16.922 -22.484 -19.109  1.00 91.12           N  
ATOM   1577  CA  ILE B 134      16.312 -21.469 -18.250  1.00 91.12           C  
ATOM   1578  C   ILE B 134      16.812 -20.094 -18.672  1.00 91.12           C  
ATOM   1580  O   ILE B 134      16.031 -19.156 -18.812  1.00 91.12           O  
ATOM   1579  CB  ILE B 134      16.641 -21.734 -16.766  1.00 91.12           C  
ATOM   1581  CG1 ILE B 134      15.836 -22.938 -16.250  1.00 91.12           C  
ATOM   1582  CG2 ILE B 134      16.344 -20.484 -15.922  1.00 91.12           C  
ATOM   1583  CD1 ILE B 134      16.219 -23.375 -14.844  1.00 91.12           C  
ATOM   1584  N   SER B 135      18.062 -20.016 -18.906  1.00 88.12           N  
ATOM   1585  CA  SER B 135      18.656 -18.734 -19.297  1.00 88.12           C  
ATOM   1586  C   SER B 135      18.109 -18.266 -20.641  1.00 88.12           C  
ATOM   1588  O   SER B 135      17.719 -17.109 -20.797  1.00 88.12           O  
ATOM   1587  CB  SER B 135      20.172 -18.844 -19.375  1.00 88.12           C  
ATOM   1589  OG  SER B 135      20.766 -17.578 -19.578  1.00 88.12           O  
ATOM   1590  N   ASN B 136      18.016 -19.188 -21.578  1.00 87.19           N  
ATOM   1591  CA  ASN B 136      17.484 -18.844 -22.906  1.00 87.19           C  
ATOM   1592  C   ASN B 136      16.047 -18.375 -22.828  1.00 87.19           C  
ATOM   1594  O   ASN B 136      15.672 -17.375 -23.469  1.00 87.19           O  
ATOM   1593  CB  ASN B 136      17.609 -20.031 -23.859  1.00 87.19           C  
ATOM   1595  CG  ASN B 136      19.031 -20.266 -24.312  1.00 87.19           C  
ATOM   1596  ND2 ASN B 136      19.344 -21.500 -24.734  1.00 87.19           N  
ATOM   1597  OD1 ASN B 136      19.859 -19.359 -24.312  1.00 87.19           O  
ATOM   1598  N   LEU B 137      15.312 -19.031 -22.031  1.00 88.00           N  
ATOM   1599  CA  LEU B 137      13.898 -18.672 -21.922  1.00 88.00           C  
ATOM   1600  C   LEU B 137      13.727 -17.359 -21.188  1.00 88.00           C  
ATOM   1602  O   LEU B 137      12.930 -16.516 -21.594  1.00 88.00           O  
ATOM   1601  CB  LEU B 137      13.125 -19.781 -21.203  1.00 88.00           C  
ATOM   1603  CG  LEU B 137      11.617 -19.594 -21.078  1.00 88.00           C  
ATOM   1604  CD1 LEU B 137      10.984 -19.469 -22.453  1.00 88.00           C  
ATOM   1605  CD2 LEU B 137      10.992 -20.734 -20.297  1.00 88.00           C  
ATOM   1606  N   SER B 138      14.492 -17.125 -20.109  1.00 84.06           N  
ATOM   1607  CA  SER B 138      14.383 -15.922 -19.312  1.00 84.06           C  
ATOM   1608  C   SER B 138      14.711 -14.680 -20.125  1.00 84.06           C  
ATOM   1610  O   SER B 138      14.109 -13.625 -19.938  1.00 84.06           O  
ATOM   1609  CB  SER B 138      15.312 -16.000 -18.094  1.00 84.06           C  
ATOM   1611  OG  SER B 138      14.867 -17.000 -17.188  1.00 84.06           O  
ATOM   1612  N   ILE B 139      15.555 -14.820 -21.047  1.00 79.88           N  
ATOM   1613  CA  ILE B 139      15.922 -13.695 -21.906  1.00 79.88           C  
ATOM   1614  C   ILE B 139      14.719 -13.281 -22.750  1.00 79.88           C  
ATOM   1616  O   ILE B 139      14.469 -12.094 -22.953  1.00 79.88           O  
ATOM   1615  CB  ILE B 139      17.125 -14.039 -22.812  1.00 79.88           C  
ATOM   1617  CG1 ILE B 139      18.422 -14.102 -21.984  1.00 79.88           C  
ATOM   1618  CG2 ILE B 139      17.266 -13.023 -23.938  1.00 79.88           C  
ATOM   1619  CD1 ILE B 139      19.594 -14.711 -22.719  1.00 79.88           C  
ATOM   1620  N   ILE B 140      14.047 -14.273 -23.203  1.00 79.38           N  
ATOM   1621  CA  ILE B 140      12.883 -14.016 -24.031  1.00 79.38           C  
ATOM   1622  C   ILE B 140      11.812 -13.281 -23.219  1.00 79.38           C  
ATOM   1624  O   ILE B 140      11.227 -12.305 -23.688  1.00 79.38           O  
ATOM   1623  CB  ILE B 140      12.305 -15.320 -24.625  1.00 79.38           C  
ATOM   1625  CG1 ILE B 140      13.305 -15.961 -25.578  1.00 79.38           C  
ATOM   1626  CG2 ILE B 140      10.969 -15.055 -25.328  1.00 79.38           C  
ATOM   1627  CD1 ILE B 140      13.609 -15.133 -26.828  1.00 79.38           C  
ATOM   1628  N   PHE B 141      11.633 -13.711 -22.000  1.00 77.62           N  
ATOM   1629  CA  PHE B 141      10.602 -13.117 -21.156  1.00 77.62           C  
ATOM   1630  C   PHE B 141      11.008 -11.719 -20.703  1.00 77.62           C  
ATOM   1632  O   PHE B 141      10.156 -10.875 -20.422  1.00 77.62           O  
ATOM   1631  CB  PHE B 141      10.312 -14.000 -19.938  1.00 77.62           C  
ATOM   1633  CG  PHE B 141       9.250 -15.039 -20.188  1.00 77.62           C  
ATOM   1634  CD1 PHE B 141       7.969 -14.875 -19.672  1.00 77.62           C  
ATOM   1635  CD2 PHE B 141       9.539 -16.188 -20.922  1.00 77.62           C  
ATOM   1636  CE1 PHE B 141       6.984 -15.836 -19.891  1.00 77.62           C  
ATOM   1637  CE2 PHE B 141       8.555 -17.141 -21.156  1.00 77.62           C  
ATOM   1638  CZ  PHE B 141       7.281 -16.969 -20.641  1.00 77.62           C  
ATOM   1639  N   HIS B 142      12.250 -11.547 -20.672  1.00 69.94           N  
ATOM   1640  CA  HIS B 142      12.734 -10.219 -20.312  1.00 69.94           C  
ATOM   1641  C   HIS B 142      12.508  -9.219 -21.438  1.00 69.94           C  
ATOM   1643  O   HIS B 142      12.531  -8.008 -21.219  1.00 69.94           O  
ATOM   1642  CB  HIS B 142      14.219 -10.266 -19.938  1.00 69.94           C  
ATOM   1644  CG  HIS B 142      14.477 -10.695 -18.531  1.00 69.94           C  
ATOM   1645  CD2 HIS B 142      15.141 -11.766 -18.031  1.00 69.94           C  
ATOM   1646  ND1 HIS B 142      14.016  -9.992 -17.438  1.00 69.94           N  
ATOM   1647  CE1 HIS B 142      14.391 -10.609 -16.328  1.00 69.94           C  
ATOM   1648  NE2 HIS B 142      15.070 -11.688 -16.672  1.00 69.94           N  
ATOM   1649  N   LEU B 143      12.383  -9.734 -22.688  1.00 63.84           N  
ATOM   1650  CA  LEU B 143      12.070  -8.828 -23.781  1.00 63.84           C  
ATOM   1651  C   LEU B 143      10.648  -8.289 -23.656  1.00 63.84           C  
ATOM   1653  O   LEU B 143      10.273  -7.348 -24.359  1.00 63.84           O  
ATOM   1652  CB  LEU B 143      12.242  -9.531 -25.125  1.00 63.84           C  
ATOM   1654  CG  LEU B 143      13.672  -9.867 -25.547  1.00 63.84           C  
ATOM   1655  CD1 LEU B 143      13.672 -10.773 -26.766  1.00 63.84           C  
ATOM   1656  CD2 LEU B 143      14.461  -8.586 -25.812  1.00 63.84           C  
ATOM   1657  N   ASN B 144      10.117  -8.586 -22.375  1.00 55.66           N  
ATOM   1658  CA  ASN B 144       8.906  -8.086 -21.750  1.00 55.66           C  
ATOM   1659  C   ASN B 144       7.762  -7.949 -22.750  1.00 55.66           C  
ATOM   1661  O   ASN B 144       6.957  -7.023 -22.656  1.00 55.66           O  
ATOM   1660  CB  ASN B 144       9.172  -6.742 -21.062  1.00 55.66           C  
ATOM   1662  CG  ASN B 144       9.164  -6.848 -19.547  1.00 55.66           C  
ATOM   1663  ND2 ASN B 144       9.625  -5.793 -18.875  1.00 55.66           N  
ATOM   1664  OD1 ASN B 144       8.758  -7.863 -18.984  1.00 55.66           O  
ATOM   1665  N   ILE B 145       7.848  -8.711 -23.906  1.00 58.53           N  
ATOM   1666  CA  ILE B 145       6.699  -8.688 -24.812  1.00 58.53           C  
ATOM   1667  C   ILE B 145       5.512  -9.391 -24.156  1.00 58.53           C  
ATOM   1669  O   ILE B 145       4.359  -9.031 -24.391  1.00 58.53           O  
ATOM   1668  CB  ILE B 145       7.035  -9.359 -26.156  1.00 58.53           C  
ATOM   1670  CG1 ILE B 145       8.266  -8.695 -26.797  1.00 58.53           C  
ATOM   1671  CG2 ILE B 145       5.832  -9.297 -27.109  1.00 58.53           C  
ATOM   1672  CD1 ILE B 145       8.812  -9.445 -28.000  1.00 58.53           C  
ATOM   1673  N   PHE B 146       5.898 -10.312 -23.234  1.00 57.84           N  
ATOM   1674  CA  PHE B 146       4.855 -11.102 -22.594  1.00 57.84           C  
ATOM   1675  C   PHE B 146       4.684 -10.688 -21.141  1.00 57.84           C  
ATOM   1677  O   PHE B 146       5.586 -10.094 -20.547  1.00 57.84           O  
ATOM   1676  CB  PHE B 146       5.176 -12.602 -22.688  1.00 57.84           C  
ATOM   1678  CG  PHE B 146       5.379 -13.094 -24.094  1.00 57.84           C  
ATOM   1679  CD1 PHE B 146       4.297 -13.305 -24.938  1.00 57.84           C  
ATOM   1680  CD2 PHE B 146       6.656 -13.359 -24.562  1.00 57.84           C  
ATOM   1681  CE1 PHE B 146       4.480 -13.766 -26.234  1.00 57.84           C  
ATOM   1682  CE2 PHE B 146       6.852 -13.820 -25.859  1.00 57.84           C  
ATOM   1683  CZ  PHE B 146       5.762 -14.023 -26.703  1.00 57.84           C  
ATOM   1684  N   LYS B 147       3.439 -10.617 -20.750  1.00 58.97           N  
ATOM   1685  CA  LYS B 147       3.230 -10.516 -19.312  1.00 58.97           C  
ATOM   1686  C   LYS B 147       3.959 -11.633 -18.562  1.00 58.97           C  
ATOM   1688  O   LYS B 147       4.047 -12.758 -19.062  1.00 58.97           O  
ATOM   1687  CB  LYS B 147       1.736 -10.555 -18.984  1.00 58.97           C  
ATOM   1689  CG  LYS B 147       1.031  -9.219 -19.141  1.00 58.97           C  
ATOM   1690  CD  LYS B 147      -0.434  -9.305 -18.734  1.00 58.97           C  
ATOM   1691  CE  LYS B 147      -1.155  -7.980 -18.953  1.00 58.97           C  
ATOM   1692  NZ  LYS B 147      -2.594  -8.062 -18.547  1.00 58.97           N1+
ATOM   1693  N   SER B 148       4.977 -11.273 -17.766  1.00 58.59           N  
ATOM   1694  CA  SER B 148       5.668 -12.266 -16.953  1.00 58.59           C  
ATOM   1695  C   SER B 148       4.688 -13.070 -16.109  1.00 58.59           C  
ATOM   1697  O   SER B 148       4.508 -12.797 -14.922  1.00 58.59           O  
ATOM   1696  CB  SER B 148       6.703 -11.602 -16.047  1.00 58.59           C  
ATOM   1698  OG  SER B 148       6.125 -10.516 -15.344  1.00 58.59           O  
ATOM   1699  N   ASP B 149       4.062 -14.047 -16.812  1.00 76.56           N  
ATOM   1700  CA  ASP B 149       3.191 -14.852 -15.961  1.00 76.56           C  
ATOM   1701  C   ASP B 149       3.766 -16.250 -15.750  1.00 76.56           C  
ATOM   1703  O   ASP B 149       4.410 -16.797 -16.641  1.00 76.56           O  
ATOM   1702  CB  ASP B 149       1.786 -14.945 -16.562  1.00 76.56           C  
ATOM   1704  CG  ASP B 149       1.722 -15.844 -17.781  1.00 76.56           C  
ATOM   1705  OD1 ASP B 149       2.543 -16.781 -17.906  1.00 76.56           O  
ATOM   1706  OD2 ASP B 149       0.843 -15.609 -18.641  1.00 76.56           O1-
ATOM   1707  N   CYS B 150       3.693 -16.734 -14.555  1.00 83.69           N  
ATOM   1708  CA  CYS B 150       4.297 -17.984 -14.078  1.00 83.69           C  
ATOM   1709  C   CYS B 150       3.795 -19.172 -14.891  1.00 83.69           C  
ATOM   1711  O   CYS B 150       4.547 -20.109 -15.141  1.00 83.69           O  
ATOM   1710  CB  CYS B 150       3.988 -18.188 -12.602  1.00 83.69           C  
ATOM   1712  SG  CYS B 150       2.223 -18.250 -12.219  1.00 83.69           S  
ATOM   1713  N   LEU B 151       2.568 -19.125 -15.398  1.00 89.25           N  
ATOM   1714  CA  LEU B 151       1.983 -20.266 -16.109  1.00 89.25           C  
ATOM   1715  C   LEU B 151       2.594 -20.406 -17.500  1.00 89.25           C  
ATOM   1717  O   LEU B 151       3.027 -21.500 -17.875  1.00 89.25           O  
ATOM   1716  CB  LEU B 151       0.465 -20.094 -16.219  1.00 89.25           C  
ATOM   1718  CG  LEU B 151      -0.292 -21.234 -16.906  1.00 89.25           C  
ATOM   1719  CD1 LEU B 151      -0.013 -22.562 -16.203  1.00 89.25           C  
ATOM   1720  CD2 LEU B 151      -1.788 -20.953 -16.938  1.00 89.25           C  
ATOM   1721  N   THR B 152       2.666 -19.312 -18.266  1.00 88.38           N  
ATOM   1722  CA  THR B 152       3.242 -19.359 -19.609  1.00 88.38           C  
ATOM   1723  C   THR B 152       4.727 -19.703 -19.547  1.00 88.38           C  
ATOM   1725  O   THR B 152       5.207 -20.516 -20.344  1.00 88.38           O  
ATOM   1724  CB  THR B 152       3.057 -18.016 -20.328  1.00 88.38           C  
ATOM   1726  CG2 THR B 152       3.629 -18.062 -21.750  1.00 88.38           C  
ATOM   1727  OG1 THR B 152       1.659 -17.703 -20.406  1.00 88.38           O  
ATOM   1728  N   TYR B 153       5.406 -19.125 -18.656  1.00 88.94           N  
ATOM   1729  CA  TYR B 153       6.828 -19.406 -18.500  1.00 88.94           C  
ATOM   1730  C   TYR B 153       7.059 -20.875 -18.188  1.00 88.94           C  
ATOM   1732  O   TYR B 153       7.855 -21.547 -18.859  1.00 88.94           O  
ATOM   1731  CB  TYR B 153       7.434 -18.531 -17.391  1.00 88.94           C  
ATOM   1733  CG  TYR B 153       8.930 -18.688 -17.250  1.00 88.94           C  
ATOM   1734  CD1 TYR B 153       9.477 -19.719 -16.484  1.00 88.94           C  
ATOM   1735  CD2 TYR B 153       9.797 -17.797 -17.891  1.00 88.94           C  
ATOM   1736  CE1 TYR B 153      10.852 -19.859 -16.359  1.00 88.94           C  
ATOM   1737  CE2 TYR B 153      11.172 -17.938 -17.766  1.00 88.94           C  
ATOM   1739  CZ  TYR B 153      11.695 -18.969 -17.000  1.00 88.94           C  
ATOM   1738  OH  TYR B 153      13.055 -19.094 -16.859  1.00 88.94           O  
ATOM   1740  N   SER B 154       6.395 -21.406 -17.172  1.00 92.94           N  
ATOM   1741  CA  SER B 154       6.598 -22.766 -16.719  1.00 92.94           C  
ATOM   1742  C   SER B 154       6.203 -23.781 -17.797  1.00 92.94           C  
ATOM   1744  O   SER B 154       6.902 -24.766 -18.016  1.00 92.94           O  
ATOM   1743  CB  SER B 154       5.789 -23.031 -15.445  1.00 92.94           C  
ATOM   1745  OG  SER B 154       6.238 -22.203 -14.383  1.00 92.94           O  
ATOM   1746  N   TYR B 155       5.105 -23.484 -18.453  1.00 93.25           N  
ATOM   1747  CA  TYR B 155       4.707 -24.375 -19.531  1.00 93.25           C  
ATOM   1748  C   TYR B 155       5.754 -24.406 -20.641  1.00 93.25           C  
ATOM   1750  O   TYR B 155       6.129 -25.469 -21.125  1.00 93.25           O  
ATOM   1749  CB  TYR B 155       3.350 -23.953 -20.109  1.00 93.25           C  
ATOM   1751  CG  TYR B 155       2.854 -24.859 -21.219  1.00 93.25           C  
ATOM   1752  CD1 TYR B 155       2.928 -24.469 -22.547  1.00 93.25           C  
ATOM   1753  CD2 TYR B 155       2.311 -26.109 -20.938  1.00 93.25           C  
ATOM   1754  CE1 TYR B 155       2.469 -25.281 -23.578  1.00 93.25           C  
ATOM   1755  CE2 TYR B 155       1.851 -26.938 -21.953  1.00 93.25           C  
ATOM   1757  CZ  TYR B 155       1.935 -26.516 -23.266  1.00 93.25           C  
ATOM   1756  OH  TYR B 155       1.480 -27.344 -24.266  1.00 93.25           O  
ATOM   1758  N   ALA B 156       6.195 -23.234 -21.047  1.00 92.62           N  
ATOM   1759  CA  ALA B 156       7.223 -23.141 -22.078  1.00 92.62           C  
ATOM   1760  C   ALA B 156       8.492 -23.875 -21.641  1.00 92.62           C  
ATOM   1762  O   ALA B 156       9.070 -24.625 -22.422  1.00 92.62           O  
ATOM   1761  CB  ALA B 156       7.539 -21.672 -22.391  1.00 92.62           C  
ATOM   1763  N   LEU B 157       8.898 -23.688 -20.453  1.00 94.06           N  
ATOM   1764  CA  LEU B 157      10.109 -24.328 -19.953  1.00 94.06           C  
ATOM   1765  C   LEU B 157       9.953 -25.844 -19.969  1.00 94.06           C  
ATOM   1767  O   LEU B 157      10.852 -26.562 -20.422  1.00 94.06           O  
ATOM   1766  CB  LEU B 157      10.422 -23.844 -18.531  1.00 94.06           C  
ATOM   1768  CG  LEU B 157      11.703 -24.391 -17.906  1.00 94.06           C  
ATOM   1769  CD1 LEU B 157      12.906 -24.078 -18.781  1.00 94.06           C  
ATOM   1770  CD2 LEU B 157      11.898 -23.828 -16.500  1.00 94.06           C  
ATOM   1771  N   LYS B 158       8.898 -26.344 -19.500  1.00 94.75           N  
ATOM   1772  CA  LYS B 158       8.625 -27.781 -19.531  1.00 94.75           C  
ATOM   1773  C   LYS B 158       8.758 -28.328 -20.953  1.00 94.75           C  
ATOM   1775  O   LYS B 158       9.422 -29.328 -21.172  1.00 94.75           O  
ATOM   1774  CB  LYS B 158       7.230 -28.078 -18.984  1.00 94.75           C  
ATOM   1776  CG  LYS B 158       6.785 -29.516 -19.172  1.00 94.75           C  
ATOM   1777  CD  LYS B 158       5.301 -29.688 -18.891  1.00 94.75           C  
ATOM   1778  CE  LYS B 158       4.824 -31.094 -19.203  1.00 94.75           C  
ATOM   1779  NZ  LYS B 158       3.354 -31.250 -18.984  1.00 94.75           N1+
ATOM   1780  N   ARG B 159       8.102 -27.609 -21.891  1.00 93.56           N  
ATOM   1781  CA  ARG B 159       8.117 -28.078 -23.266  1.00 93.56           C  
ATOM   1782  C   ARG B 159       9.539 -28.109 -23.828  1.00 93.56           C  
ATOM   1784  O   ARG B 159       9.922 -29.047 -24.500  1.00 93.56           O  
ATOM   1783  CB  ARG B 159       7.227 -27.188 -24.141  1.00 93.56           C  
ATOM   1785  CG  ARG B 159       5.742 -27.312 -23.828  1.00 93.56           C  
ATOM   1786  CD  ARG B 159       5.195 -28.672 -24.219  1.00 93.56           C  
ATOM   1787  NE  ARG B 159       5.172 -28.859 -25.656  1.00 93.56           N  
ATOM   1790  CZ  ARG B 159       4.703 -29.953 -26.266  1.00 93.56           C  
ATOM   1788  NH1 ARG B 159       4.211 -30.969 -25.578  1.00 93.56           N1+
ATOM   1789  NH2 ARG B 159       4.734 -30.016 -27.594  1.00 93.56           N  
ATOM   1791  N   ILE B 160      10.266 -27.109 -23.547  1.00 92.88           N  
ATOM   1792  CA  ILE B 160      11.633 -27.016 -24.031  1.00 92.88           C  
ATOM   1793  C   ILE B 160      12.469 -28.141 -23.438  1.00 92.88           C  
ATOM   1795  O   ILE B 160      13.180 -28.844 -24.156  1.00 92.88           O  
ATOM   1794  CB  ILE B 160      12.266 -25.641 -23.688  1.00 92.88           C  
ATOM   1796  CG1 ILE B 160      11.594 -24.531 -24.500  1.00 92.88           C  
ATOM   1797  CG2 ILE B 160      13.781 -25.672 -23.953  1.00 92.88           C  
ATOM   1798  CD1 ILE B 160      11.898 -23.125 -23.984  1.00 92.88           C  
ATOM   1799  N   LEU B 161      12.336 -28.391 -22.203  1.00 92.69           N  
ATOM   1800  CA  LEU B 161      13.125 -29.422 -21.531  1.00 92.69           C  
ATOM   1801  C   LEU B 161      12.711 -30.812 -21.984  1.00 92.69           C  
ATOM   1803  O   LEU B 161      13.555 -31.672 -22.219  1.00 92.69           O  
ATOM   1802  CB  LEU B 161      12.977 -29.297 -20.016  1.00 92.69           C  
ATOM   1804  CG  LEU B 161      13.617 -28.078 -19.359  1.00 92.69           C  
ATOM   1805  CD1 LEU B 161      13.297 -28.031 -17.859  1.00 92.69           C  
ATOM   1806  CD2 LEU B 161      15.125 -28.078 -19.578  1.00 92.69           C  
ATOM   1807  N   ASN B 162      11.438 -30.984 -22.156  1.00 91.62           N  
ATOM   1808  CA  ASN B 162      10.969 -32.250 -22.672  1.00 91.62           C  
ATOM   1809  C   ASN B 162      11.500 -32.531 -24.062  1.00 91.62           C  
ATOM   1811  O   ASN B 162      11.797 -33.688 -24.406  1.00 91.62           O  
ATOM   1810  CB  ASN B 162       9.438 -32.312 -22.656  1.00 91.62           C  
ATOM   1812  CG  ASN B 162       8.867 -32.531 -21.266  1.00 91.62           C  
ATOM   1813  ND2 ASN B 162       7.551 -32.406 -21.156  1.00 91.62           N  
ATOM   1814  OD1 ASN B 162       9.602 -32.781 -20.312  1.00 91.62           O  
ATOM   1815  N   SER B 163      11.586 -31.516 -24.828  1.00 88.62           N  
ATOM   1816  CA  SER B 163      12.133 -31.688 -26.172  1.00 88.62           C  
ATOM   1817  C   SER B 163      13.609 -32.094 -26.125  1.00 88.62           C  
ATOM   1819  O   SER B 163      14.148 -32.625 -27.094  1.00 88.62           O  
ATOM   1818  CB  SER B 163      11.969 -30.406 -26.984  1.00 88.62           C  
ATOM   1820  OG  SER B 163      12.891 -29.422 -26.578  1.00 88.62           O  
ATOM   1821  N   ARG B 164      14.234 -31.844 -25.031  1.00 88.75           N  
ATOM   1822  CA  ARG B 164      15.633 -32.219 -24.828  1.00 88.75           C  
ATOM   1823  C   ARG B 164      15.727 -33.531 -24.047  1.00 88.75           C  
ATOM   1825  O   ARG B 164      16.766 -33.812 -23.438  1.00 88.75           O  
ATOM   1824  CB  ARG B 164      16.391 -31.125 -24.109  1.00 88.75           C  
ATOM   1826  CG  ARG B 164      16.406 -29.797 -24.844  1.00 88.75           C  
ATOM   1827  CD  ARG B 164      17.375 -29.812 -26.016  1.00 88.75           C  
ATOM   1828  NE  ARG B 164      17.438 -28.516 -26.688  1.00 88.75           N  
ATOM   1831  CZ  ARG B 164      18.344 -28.156 -27.578  1.00 88.75           C  
ATOM   1829  NH1 ARG B 164      19.312 -29.000 -27.938  1.00 88.75           N1+
ATOM   1830  NH2 ARG B 164      18.312 -26.953 -28.125  1.00 88.75           N  
ATOM   1832  N   ASN B 165      14.680 -34.188 -23.859  1.00 88.12           N  
ATOM   1833  CA  ASN B 165      14.578 -35.500 -23.219  1.00 88.12           C  
ATOM   1834  C   ASN B 165      14.789 -35.375 -21.703  1.00 88.12           C  
ATOM   1836  O   ASN B 165      15.336 -36.312 -21.094  1.00 88.12           O  
ATOM   1835  CB  ASN B 165      15.586 -36.469 -23.828  1.00 88.12           C  
ATOM   1837  CG  ASN B 165      15.219 -36.875 -25.234  1.00 88.12           C  
ATOM   1838  ND2 ASN B 165      16.234 -37.062 -26.078  1.00 88.12           N  
ATOM   1839  OD1 ASN B 165      14.039 -37.031 -25.578  1.00 88.12           O  
ATOM   1840  N   ILE B 166      14.570 -34.250 -21.219  1.00 90.75           N  
ATOM   1841  CA  ILE B 166      14.570 -34.094 -19.766  1.00 90.75           C  
ATOM   1842  C   ILE B 166      13.148 -34.188 -19.234  1.00 90.75           C  
ATOM   1844  O   ILE B 166      12.234 -33.531 -19.734  1.00 90.75           O  
ATOM   1843  CB  ILE B 166      15.188 -32.719 -19.359  1.00 90.75           C  
ATOM   1845  CG1 ILE B 166      16.656 -32.656 -19.812  1.00 90.75           C  
ATOM   1846  CG2 ILE B 166      15.062 -32.500 -17.844  1.00 90.75           C  
ATOM   1847  CD1 ILE B 166      17.281 -31.266 -19.641  1.00 90.75           C  
ATOM   1848  N   ASP B 167      12.914 -35.031 -18.250  1.00 91.31           N  
ATOM   1849  CA  ASP B 167      11.586 -35.281 -17.688  1.00 91.31           C  
ATOM   1850  C   ASP B 167      11.148 -34.125 -16.781  1.00 91.31           C  
ATOM   1852  O   ASP B 167      11.180 -34.281 -15.555  1.00 91.31           O  
ATOM   1851  CB  ASP B 167      11.562 -36.594 -16.922  1.00 91.31           C  
ATOM   1853  CG  ASP B 167      10.172 -37.000 -16.453  1.00 91.31           C  
ATOM   1854  OD1 ASP B 167       9.180 -36.594 -17.078  1.00 91.31           O  
ATOM   1855  OD2 ASP B 167      10.070 -37.719 -15.430  1.00 91.31           O1-
ATOM   1856  N   ALA B 168      10.672 -33.094 -17.375  1.00 94.12           N  
ATOM   1857  CA  ALA B 168      10.203 -31.906 -16.656  1.00 94.12           C  
ATOM   1858  C   ALA B 168       8.688 -31.922 -16.516  1.00 94.12           C  
ATOM   1860  O   ALA B 168       7.965 -32.281 -17.438  1.00 94.12           O  
ATOM   1859  CB  ALA B 168      10.648 -30.641 -17.391  1.00 94.12           C  
ATOM   1861  N   HIS B 169       8.211 -31.516 -15.312  1.00 94.94           N  
ATOM   1862  CA  HIS B 169       6.785 -31.484 -15.008  1.00 94.94           C  
ATOM   1863  C   HIS B 169       6.328 -30.078 -14.641  1.00 94.94           C  
ATOM   1865  O   HIS B 169       7.035 -29.359 -13.938  1.00 94.94           O  
ATOM   1864  CB  HIS B 169       6.469 -32.469 -13.859  1.00 94.94           C  
ATOM   1866  CG  HIS B 169       6.797 -33.875 -14.172  1.00 94.94           C  
ATOM   1867  CD2 HIS B 169       7.906 -34.625 -13.914  1.00 94.94           C  
ATOM   1868  ND1 HIS B 169       5.926 -34.719 -14.828  1.00 94.94           N  
ATOM   1869  CE1 HIS B 169       6.484 -35.906 -14.961  1.00 94.94           C  
ATOM   1870  NE2 HIS B 169       7.688 -35.875 -14.414  1.00 94.94           N  
ATOM   1871  N   LEU B 170       5.207 -29.734 -15.227  1.00 95.88           N  
ATOM   1872  CA  LEU B 170       4.520 -28.531 -14.789  1.00 95.88           C  
ATOM   1873  C   LEU B 170       3.688 -28.781 -13.539  1.00 95.88           C  
ATOM   1875  O   LEU B 170       2.834 -29.672 -13.539  1.00 95.88           O  
ATOM   1874  CB  LEU B 170       3.625 -27.984 -15.914  1.00 95.88           C  
ATOM   1876  CG  LEU B 170       2.734 -26.797 -15.555  1.00 95.88           C  
ATOM   1877  CD1 LEU B 170       3.586 -25.547 -15.312  1.00 95.88           C  
ATOM   1878  CD2 LEU B 170       1.713 -26.547 -16.656  1.00 95.88           C  
ATOM   1879  N   VAL B 171       3.939 -28.062 -12.531  1.00 95.69           N  
ATOM   1880  CA  VAL B 171       3.223 -28.219 -11.273  1.00 95.69           C  
ATOM   1881  C   VAL B 171       2.379 -26.969 -11.000  1.00 95.69           C  
ATOM   1883  O   VAL B 171       2.834 -25.844 -11.211  1.00 95.69           O  
ATOM   1882  CB  VAL B 171       4.191 -28.469 -10.094  1.00 95.69           C  
ATOM   1884  CG1 VAL B 171       3.418 -28.719  -8.805  1.00 95.69           C  
ATOM   1885  CG2 VAL B 171       5.105 -29.656 -10.406  1.00 95.69           C  
ATOM   1886  N   ILE B 172       1.154 -27.141 -10.594  1.00 94.19           N  
ATOM   1887  CA  ILE B 172       0.260 -26.062 -10.211  1.00 94.19           C  
ATOM   1888  C   ILE B 172      -0.093 -26.188  -8.734  1.00 94.19           C  
ATOM   1890  O   ILE B 172      -0.583 -27.219  -8.289  1.00 94.19           O  
ATOM   1889  CB  ILE B 172      -1.024 -26.047 -11.070  1.00 94.19           C  
ATOM   1891  CG1 ILE B 172      -0.671 -25.938 -12.562  1.00 94.19           C  
ATOM   1892  CG2 ILE B 172      -1.955 -24.922 -10.641  1.00 94.19           C  
ATOM   1893  CD1 ILE B 172      -1.875 -26.016 -13.484  1.00 94.19           C  
ATOM   1894  N   GLY B 173       0.253 -25.156  -8.008  1.00 91.94           N  
ATOM   1895  CA  GLY B 173      -0.062 -25.094  -6.590  1.00 91.94           C  
ATOM   1896  C   GLY B 173      -1.105 -24.047  -6.254  1.00 91.94           C  
ATOM   1897  O   GLY B 173      -1.231 -23.047  -6.953  1.00 91.94           O  
ATOM   1898  N   VAL B 174      -1.874 -24.328  -5.164  1.00 90.44           N  
ATOM   1899  CA  VAL B 174      -2.934 -23.406  -4.758  1.00 90.44           C  
ATOM   1900  C   VAL B 174      -2.918 -23.234  -3.242  1.00 90.44           C  
ATOM   1902  O   VAL B 174      -2.412 -24.109  -2.520  1.00 90.44           O  
ATOM   1901  CB  VAL B 174      -4.320 -23.906  -5.227  1.00 90.44           C  
ATOM   1903  CG1 VAL B 174      -4.402 -23.922  -6.754  1.00 90.44           C  
ATOM   1904  CG2 VAL B 174      -4.613 -25.281  -4.656  1.00 90.44           C  
ATOM   1905  N   ARG B 175      -3.367 -22.172  -2.822  1.00 87.25           N  
ATOM   1906  CA  ARG B 175      -3.727 -21.906  -1.432  1.00 87.25           C  
ATOM   1907  C   ARG B 175      -5.027 -21.125  -1.341  1.00 87.25           C  
ATOM   1909  O   ARG B 175      -5.492 -20.562  -2.338  1.00 87.25           O  
ATOM   1908  CB  ARG B 175      -2.604 -21.156  -0.719  1.00 87.25           C  
ATOM   1910  CG  ARG B 175      -2.439 -19.719  -1.185  1.00 87.25           C  
ATOM   1911  CD  ARG B 175      -1.407 -18.969  -0.351  1.00 87.25           C  
ATOM   1912  NE  ARG B 175      -1.203 -17.609  -0.839  1.00 87.25           N  
ATOM   1915  CZ  ARG B 175      -1.669 -16.516  -0.247  1.00 87.25           C  
ATOM   1913  NH1 ARG B 175      -2.377 -16.594   0.874  1.00 87.25           N1+
ATOM   1914  NH2 ARG B 175      -1.425 -15.320  -0.777  1.00 87.25           N  
ATOM   1916  N   THR B 176      -5.660 -21.188  -0.160  1.00 87.94           N  
ATOM   1917  CA  THR B 176      -6.902 -20.453   0.051  1.00 87.94           C  
ATOM   1918  C   THR B 176      -6.750 -19.453   1.190  1.00 87.94           C  
ATOM   1920  O   THR B 176      -5.711 -19.406   1.852  1.00 87.94           O  
ATOM   1919  CB  THR B 176      -8.070 -21.406   0.356  1.00 87.94           C  
ATOM   1921  CG2 THR B 176      -8.242 -22.438  -0.754  1.00 87.94           C  
ATOM   1922  OG1 THR B 176      -7.816 -22.094   1.591  1.00 87.94           O  
ATOM   1923  N   GLN B 177      -7.703 -18.438   1.188  1.00 81.56           N  
ATOM   1924  CA  GLN B 177      -7.859 -17.469   2.270  1.00 81.56           C  
ATOM   1925  C   GLN B 177      -6.652 -16.531   2.359  1.00 81.56           C  
ATOM   1927  O   GLN B 177      -6.004 -16.453   3.404  1.00 81.56           O  
ATOM   1926  CB  GLN B 177      -8.078 -18.172   3.604  1.00 81.56           C  
ATOM   1928  CG  GLN B 177      -9.297 -19.094   3.625  1.00 81.56           C  
ATOM   1929  CD  GLN B 177      -9.484 -19.797   4.957  1.00 81.56           C  
ATOM   1930  NE2 GLN B 177     -10.195 -20.906   4.941  1.00 81.56           N  
ATOM   1931  OE1 GLN B 177      -8.984 -19.328   5.992  1.00 81.56           O  
ATOM   1932  N   PRO B 178      -6.434 -15.844   1.459  1.00 82.94           N  
ATOM   1933  CA  PRO B 178      -7.168 -15.711   0.200  1.00 82.94           C  
ATOM   1934  C   PRO B 178      -6.668 -16.672  -0.880  1.00 82.94           C  
ATOM   1936  O   PRO B 178      -5.566 -17.203  -0.766  1.00 82.94           O  
ATOM   1935  CB  PRO B 178      -6.922 -14.250  -0.202  1.00 82.94           C  
ATOM   1937  CG  PRO B 178      -5.566 -13.930   0.340  1.00 82.94           C  
ATOM   1938  CD  PRO B 178      -5.387 -14.664   1.638  1.00 82.94           C  
ATOM   1939  N   PHE B 179      -7.453 -16.875  -1.852  1.00 87.75           N  
ATOM   1940  CA  PHE B 179      -7.117 -17.812  -2.924  1.00 87.75           C  
ATOM   1941  C   PHE B 179      -5.922 -17.297  -3.723  1.00 87.75           C  
ATOM   1943  O   PHE B 179      -5.828 -16.109  -4.023  1.00 87.75           O  
ATOM   1942  CB  PHE B 179      -8.320 -18.016  -3.852  1.00 87.75           C  
ATOM   1944  CG  PHE B 179      -8.078 -19.031  -4.930  1.00 87.75           C  
ATOM   1945  CD1 PHE B 179      -7.691 -18.641  -6.207  1.00 87.75           C  
ATOM   1946  CD2 PHE B 179      -8.250 -20.391  -4.672  1.00 87.75           C  
ATOM   1947  CE1 PHE B 179      -7.473 -19.594  -7.207  1.00 87.75           C  
ATOM   1948  CE2 PHE B 179      -8.031 -21.344  -5.664  1.00 87.75           C  
ATOM   1949  CZ  PHE B 179      -7.645 -20.938  -6.934  1.00 87.75           C  
ATOM   1950  N   TYR B 180      -5.066 -18.172  -3.988  1.00 85.31           N  
ATOM   1951  CA  TYR B 180      -3.867 -17.938  -4.781  1.00 85.31           C  
ATOM   1952  C   TYR B 180      -3.459 -19.172  -5.555  1.00 85.31           C  
ATOM   1954  O   TYR B 180      -3.516 -20.297  -5.027  1.00 85.31           O  
ATOM   1953  CB  TYR B 180      -2.715 -17.484  -3.879  1.00 85.31           C  
ATOM   1955  CG  TYR B 180      -1.426 -17.234  -4.625  1.00 85.31           C  
ATOM   1956  CD1 TYR B 180      -0.393 -18.156  -4.602  1.00 85.31           C  
ATOM   1957  CD2 TYR B 180      -1.236 -16.062  -5.352  1.00 85.31           C  
ATOM   1958  CE1 TYR B 180       0.797 -17.938  -5.281  1.00 85.31           C  
ATOM   1959  CE2 TYR B 180      -0.050 -15.820  -6.039  1.00 85.31           C  
ATOM   1961  CZ  TYR B 180       0.959 -16.766  -6.000  1.00 85.31           C  
ATOM   1960  OH  TYR B 180       2.137 -16.531  -6.676  1.00 85.31           O  
ATOM   1962  N   SER B 181      -3.107 -18.984  -6.797  1.00 89.25           N  
ATOM   1963  CA  SER B 181      -2.615 -20.078  -7.633  1.00 89.25           C  
ATOM   1964  C   SER B 181      -1.304 -19.703  -8.312  1.00 89.25           C  
ATOM   1966  O   SER B 181      -1.130 -18.562  -8.758  1.00 89.25           O  
ATOM   1965  CB  SER B 181      -3.656 -20.453  -8.688  1.00 89.25           C  
ATOM   1967  OG  SER B 181      -3.172 -21.484  -9.523  1.00 89.25           O  
ATOM   1968  N   HIS B 182      -0.405 -20.625  -8.344  1.00 88.12           N  
ATOM   1969  CA  HIS B 182       0.924 -20.438  -8.914  1.00 88.12           C  
ATOM   1970  C   HIS B 182       1.406 -21.719  -9.609  1.00 88.12           C  
ATOM   1972  O   HIS B 182       0.939 -22.812  -9.297  1.00 88.12           O  
ATOM   1971  CB  HIS B 182       1.920 -20.031  -7.832  1.00 88.12           C  
ATOM   1973  CG  HIS B 182       3.256 -19.625  -8.367  1.00 88.12           C  
ATOM   1974  CD2 HIS B 182       4.492 -20.125  -8.148  1.00 88.12           C  
ATOM   1975  ND1 HIS B 182       3.414 -18.562  -9.242  1.00 88.12           N  
ATOM   1976  CE1 HIS B 182       4.695 -18.438  -9.539  1.00 88.12           C  
ATOM   1977  NE2 HIS B 182       5.371 -19.375  -8.891  1.00 88.12           N  
ATOM   1978  N   SER B 183       2.262 -21.516 -10.609  1.00 92.00           N  
ATOM   1979  CA  SER B 183       2.812 -22.672 -11.320  1.00 92.00           C  
ATOM   1980  C   SER B 183       4.336 -22.609 -11.367  1.00 92.00           C  
ATOM   1982  O   SER B 183       4.918 -21.531 -11.453  1.00 92.00           O  
ATOM   1981  CB  SER B 183       2.254 -22.750 -12.734  1.00 92.00           C  
ATOM   1983  OG  SER B 183       2.686 -21.641 -13.508  1.00 92.00           O  
ATOM   1984  N   TRP B 184       4.961 -23.797 -11.281  1.00 92.00           N  
ATOM   1985  CA  TRP B 184       6.406 -23.938 -11.406  1.00 92.00           C  
ATOM   1986  C   TRP B 184       6.770 -25.250 -12.094  1.00 92.00           C  
ATOM   1988  O   TRP B 184       5.887 -26.016 -12.484  1.00 92.00           O  
ATOM   1987  CB  TRP B 184       7.082 -23.859 -10.039  1.00 92.00           C  
ATOM   1989  CG  TRP B 184       6.719 -24.984  -9.117  1.00 92.00           C  
ATOM   1990  CD1 TRP B 184       7.402 -26.156  -8.945  1.00 92.00           C  
ATOM   1991  CD2 TRP B 184       5.586 -25.047  -8.242  1.00 92.00           C  
ATOM   1992  CE2 TRP B 184       5.645 -26.297  -7.570  1.00 92.00           C  
ATOM   1993  CE3 TRP B 184       4.527 -24.172  -7.965  1.00 92.00           C  
ATOM   1994  NE1 TRP B 184       6.758 -26.953  -8.016  1.00 92.00           N  
ATOM   1996  CZ2 TRP B 184       4.680 -26.672  -6.637  1.00 92.00           C  
ATOM   1997  CZ3 TRP B 184       3.570 -24.562  -7.035  1.00 92.00           C  
ATOM   1995  CH2 TRP B 184       3.656 -25.797  -6.383  1.00 92.00           C  
ATOM   1998  N   VAL B 185       8.086 -25.438 -12.391  1.00 95.81           N  
ATOM   1999  CA  VAL B 185       8.555 -26.641 -13.062  1.00 95.81           C  
ATOM   2000  C   VAL B 185       9.445 -27.438 -12.117  1.00 95.81           C  
ATOM   2002  O   VAL B 185      10.258 -26.875 -11.391  1.00 95.81           O  
ATOM   2001  CB  VAL B 185       9.320 -26.297 -14.359  1.00 95.81           C  
ATOM   2003  CG1 VAL B 185       9.820 -27.578 -15.039  1.00 95.81           C  
ATOM   2004  CG2 VAL B 185       8.430 -25.500 -15.312  1.00 95.81           C  
ATOM   2005  N   GLU B 186       9.258 -28.734 -12.188  1.00 95.38           N  
ATOM   2006  CA  GLU B 186      10.094 -29.641 -11.406  1.00 95.38           C  
ATOM   2007  C   GLU B 186      10.781 -30.672 -12.297  1.00 95.38           C  
ATOM   2009  O   GLU B 186      10.195 -31.141 -13.281  1.00 95.38           O  
ATOM   2008  CB  GLU B 186       9.266 -30.344 -10.328  1.00 95.38           C  
ATOM   2010  CG  GLU B 186       8.734 -29.406  -9.250  1.00 95.38           C  
ATOM   2011  CD  GLU B 186       8.008 -30.125  -8.133  1.00 95.38           C  
ATOM   2012  OE1 GLU B 186       7.477 -29.453  -7.219  1.00 95.38           O  
ATOM   2013  OE2 GLU B 186       7.969 -31.375  -8.164  1.00 95.38           O1-
ATOM   2014  N   VAL B 187      12.000 -31.000 -12.008  1.00 93.62           N  
ATOM   2015  CA  VAL B 187      12.766 -32.094 -12.578  1.00 93.62           C  
ATOM   2016  C   VAL B 187      13.297 -33.000 -11.469  1.00 93.62           C  
ATOM   2018  O   VAL B 187      14.031 -32.531 -10.586  1.00 93.62           O  
ATOM   2017  CB  VAL B 187      13.930 -31.578 -13.453  1.00 93.62           C  
ATOM   2019  CG1 VAL B 187      14.734 -32.750 -14.031  1.00 93.62           C  
ATOM   2020  CG2 VAL B 187      13.406 -30.688 -14.570  1.00 93.62           C  
ATOM   2021  N   GLY B 188      13.008 -34.188 -11.570  1.00 89.75           N  
ATOM   2022  CA  GLY B 188      13.406 -35.094 -10.523  1.00 89.75           C  
ATOM   2023  C   GLY B 188      12.891 -34.719  -9.148  1.00 89.75           C  
ATOM   2024  O   GLY B 188      13.602 -34.844  -8.156  1.00 89.75           O  
ATOM   2025  N   GLY B 189      11.734 -34.094  -9.125  1.00 90.62           N  
ATOM   2026  CA  GLY B 189      11.133 -33.688  -7.867  1.00 90.62           C  
ATOM   2027  C   GLY B 189      11.703 -32.375  -7.316  1.00 90.62           C  
ATOM   2028  O   GLY B 189      11.297 -31.938  -6.242  1.00 90.62           O  
ATOM   2029  N   GLN B 190      12.586 -31.828  -8.055  1.00 93.56           N  
ATOM   2030  CA  GLN B 190      13.203 -30.594  -7.602  1.00 93.56           C  
ATOM   2031  C   GLN B 190      12.695 -29.391  -8.398  1.00 93.56           C  
ATOM   2033  O   GLN B 190      12.633 -29.438  -9.625  1.00 93.56           O  
ATOM   2032  CB  GLN B 190      14.727 -30.688  -7.711  1.00 93.56           C  
ATOM   2034  CG  GLN B 190      15.352 -31.719  -6.785  1.00 93.56           C  
ATOM   2035  CD  GLN B 190      16.859 -31.703  -6.820  1.00 93.56           C  
ATOM   2036  NE2 GLN B 190      17.484 -32.531  -5.984  1.00 93.56           N  
ATOM   2037  OE1 GLN B 190      17.469 -30.969  -7.598  1.00 93.56           O  
ATOM   2038  N   VAL B 191      12.297 -28.375  -7.613  1.00 93.12           N  
ATOM   2039  CA  VAL B 191      11.867 -27.141  -8.266  1.00 93.12           C  
ATOM   2040  C   VAL B 191      13.055 -26.484  -8.961  1.00 93.12           C  
ATOM   2042  O   VAL B 191      14.102 -26.266  -8.344  1.00 93.12           O  
ATOM   2041  CB  VAL B 191      11.227 -26.172  -7.254  1.00 93.12           C  
ATOM   2043  CG1 VAL B 191      10.773 -24.891  -7.957  1.00 93.12           C  
ATOM   2044  CG2 VAL B 191      10.062 -26.828  -6.531  1.00 93.12           C  
ATOM   2045  N   ILE B 192      12.953 -26.031 -10.211  1.00 93.00           N  
ATOM   2046  CA  ILE B 192      14.133 -25.562 -10.930  1.00 93.00           C  
ATOM   2047  C   ILE B 192      13.969 -24.078 -11.297  1.00 93.00           C  
ATOM   2049  O   ILE B 192      14.945 -23.406 -11.617  1.00 93.00           O  
ATOM   2048  CB  ILE B 192      14.391 -26.406 -12.203  1.00 93.00           C  
ATOM   2050  CG1 ILE B 192      13.172 -26.344 -13.133  1.00 93.00           C  
ATOM   2051  CG2 ILE B 192      14.734 -27.844 -11.836  1.00 93.00           C  
ATOM   2052  CD1 ILE B 192      13.445 -26.859 -14.539  1.00 93.00           C  
ATOM   2053  N   ASN B 193      12.742 -23.516 -11.297  1.00 89.56           N  
ATOM   2054  CA  ASN B 193      12.562 -22.141 -11.742  1.00 89.56           C  
ATOM   2055  C   ASN B 193      11.898 -21.281 -10.664  1.00 89.56           C  
ATOM   2057  O   ASN B 193      11.281 -20.266 -10.969  1.00 89.56           O  
ATOM   2056  CB  ASN B 193      11.742 -22.094 -13.031  1.00 89.56           C  
ATOM   2058  CG  ASN B 193      10.328 -22.609 -12.844  1.00 89.56           C  
ATOM   2059  ND2 ASN B 193       9.383 -22.016 -13.547  1.00 89.56           N  
ATOM   2060  OD1 ASN B 193      10.094 -23.547 -12.070  1.00 89.56           O  
ATOM   2061  N   ASP B 194      11.844 -21.750  -9.391  1.00 85.38           N  
ATOM   2062  CA  ASP B 194      11.227 -21.031  -8.273  1.00 85.38           C  
ATOM   2063  C   ASP B 194      11.875 -21.422  -6.953  1.00 85.38           C  
ATOM   2065  O   ASP B 194      12.922 -22.078  -6.938  1.00 85.38           O  
ATOM   2064  CB  ASP B 194       9.719 -21.312  -8.227  1.00 85.38           C  
ATOM   2066  CG  ASP B 194       8.914 -20.141  -7.703  1.00 85.38           C  
ATOM   2067  OD1 ASP B 194       9.312 -19.531  -6.688  1.00 85.38           O  
ATOM   2068  OD2 ASP B 194       7.871 -19.828  -8.312  1.00 85.38           O1-
ATOM   2069  N   ALA B 195      11.344 -20.953  -5.895  1.00 80.81           N  
ATOM   2070  CA  ALA B 195      11.852 -21.312  -4.574  1.00 80.81           C  
ATOM   2071  C   ALA B 195      11.734 -22.828  -4.344  1.00 80.81           C  
ATOM   2073  O   ALA B 195      10.742 -23.438  -4.734  1.00 80.81           O  
ATOM   2072  CB  ALA B 195      11.109 -20.547  -3.482  1.00 80.81           C  
ATOM   2074  N   PRO B 196      12.742 -23.391  -3.688  1.00 85.44           N  
ATOM   2075  CA  PRO B 196      12.773 -24.844  -3.510  1.00 85.44           C  
ATOM   2076  C   PRO B 196      11.633 -25.344  -2.627  1.00 85.44           C  
ATOM   2078  O   PRO B 196      11.250 -26.516  -2.717  1.00 85.44           O  
ATOM   2077  CB  PRO B 196      14.133 -25.094  -2.852  1.00 85.44           C  
ATOM   2079  CG  PRO B 196      14.547 -23.750  -2.320  1.00 85.44           C  
ATOM   2080  CD  PRO B 196      13.906 -22.688  -3.154  1.00 85.44           C  
ATOM   2081  N   ASN B 197      11.094 -24.516  -1.820  1.00 83.00           N  
ATOM   2082  CA  ASN B 197      10.102 -24.984  -0.857  1.00 83.00           C  
ATOM   2083  C   ASN B 197       8.688 -24.641  -1.299  1.00 83.00           C  
ATOM   2085  O   ASN B 197       7.828 -24.344  -0.466  1.00 83.00           O  
ATOM   2084  CB  ASN B 197      10.391 -24.406   0.529  1.00 83.00           C  
ATOM   2086  CG  ASN B 197      10.367 -22.891   0.542  1.00 83.00           C  
ATOM   2087  ND2 ASN B 197      10.195 -22.312   1.725  1.00 83.00           N  
ATOM   2088  OD1 ASN B 197      10.500 -22.250  -0.502  1.00 83.00           O  
ATOM   2089  N   MET B 198       8.398 -24.594  -2.578  1.00 85.94           N  
ATOM   2090  CA  MET B 198       7.082 -24.234  -3.096  1.00 85.94           C  
ATOM   2091  C   MET B 198       6.020 -25.219  -2.604  1.00 85.94           C  
ATOM   2093  O   MET B 198       4.906 -24.812  -2.268  1.00 85.94           O  
ATOM   2092  CB  MET B 198       7.098 -24.203  -4.625  1.00 85.94           C  
ATOM   2094  CG  MET B 198       7.844 -23.016  -5.207  1.00 85.94           C  
ATOM   2095  SD  MET B 198       7.262 -21.422  -4.523  1.00 85.94           S  
ATOM   2096  CE  MET B 198       5.531 -21.453  -5.066  1.00 85.94           C  
ATOM   2097  N   ARG B 199       6.348 -26.453  -2.502  1.00 88.69           N  
ATOM   2098  CA  ARG B 199       5.387 -27.469  -2.092  1.00 88.69           C  
ATOM   2099  C   ARG B 199       5.047 -27.344  -0.611  1.00 88.69           C  
ATOM   2101  O   ARG B 199       4.047 -27.891  -0.147  1.00 88.69           O  
ATOM   2100  CB  ARG B 199       5.938 -28.875  -2.379  1.00 88.69           C  
ATOM   2102  CG  ARG B 199       5.941 -29.234  -3.854  1.00 88.69           C  
ATOM   2103  CD  ARG B 199       6.363 -30.688  -4.070  1.00 88.69           C  
ATOM   2104  NE  ARG B 199       6.223 -31.078  -5.469  1.00 88.69           N  
ATOM   2107  CZ  ARG B 199       5.262 -31.875  -5.941  1.00 88.69           C  
ATOM   2105  NH1 ARG B 199       4.324 -32.344  -5.137  1.00 88.69           N1+
ATOM   2106  NH2 ARG B 199       5.230 -32.156  -7.234  1.00 88.69           N  
ATOM   2108  N   ASP B 200       5.852 -26.688   0.115  1.00 84.06           N  
ATOM   2109  CA  ASP B 200       5.547 -26.422   1.517  1.00 84.06           C  
ATOM   2110  C   ASP B 200       4.559 -25.266   1.653  1.00 84.06           C  
ATOM   2112  O   ASP B 200       3.801 -25.203   2.623  1.00 84.06           O  
ATOM   2111  CB  ASP B 200       6.828 -26.109   2.297  1.00 84.06           C  
ATOM   2113  CG  ASP B 200       7.773 -27.297   2.379  1.00 84.06           C  
ATOM   2114  OD1 ASP B 200       7.312 -28.453   2.248  1.00 84.06           O  
ATOM   2115  OD2 ASP B 200       8.984 -27.078   2.578  1.00 84.06           O1-
ATOM   2116  N   LYS B 201       4.562 -24.422   0.647  1.00 80.62           N  
ATOM   2117  CA  LYS B 201       3.770 -23.203   0.715  1.00 80.62           C  
ATOM   2118  C   LYS B 201       2.408 -23.391   0.049  1.00 80.62           C  
ATOM   2120  O   LYS B 201       1.425 -22.766   0.450  1.00 80.62           O  
ATOM   2119  CB  LYS B 201       4.520 -22.031   0.060  1.00 80.62           C  
ATOM   2121  CG  LYS B 201       5.809 -21.656   0.771  1.00 80.62           C  
ATOM   2122  CD  LYS B 201       6.520 -20.500   0.060  1.00 80.62           C  
ATOM   2123  CE  LYS B 201       7.828 -20.141   0.747  1.00 80.62           C  
ATOM   2124  NZ  LYS B 201       8.547 -19.047   0.034  1.00 80.62           N1+
ATOM   2125  N   LEU B 202       2.369 -24.156  -0.941  1.00 86.62           N  
ATOM   2126  CA  LEU B 202       1.155 -24.359  -1.725  1.00 86.62           C  
ATOM   2127  C   LEU B 202       0.804 -25.844  -1.810  1.00 86.62           C  
ATOM   2129  O   LEU B 202       1.694 -26.703  -1.855  1.00 86.62           O  
ATOM   2128  CB  LEU B 202       1.324 -23.781  -3.133  1.00 86.62           C  
ATOM   2130  CG  LEU B 202       1.680 -22.297  -3.219  1.00 86.62           C  
ATOM   2131  CD1 LEU B 202       1.953 -21.906  -4.664  1.00 86.62           C  
ATOM   2132  CD2 LEU B 202       0.562 -21.453  -2.627  1.00 86.62           C  
ATOM   2133  N   SER B 203      -0.467 -26.141  -1.774  1.00 92.38           N  
ATOM   2134  CA  SER B 203      -0.926 -27.484  -2.094  1.00 92.38           C  
ATOM   2135  C   SER B 203      -0.911 -27.734  -3.598  1.00 92.38           C  
ATOM   2137  O   SER B 203      -1.320 -26.875  -4.379  1.00 92.38           O  
ATOM   2136  CB  SER B 203      -2.334 -27.719  -1.545  1.00 92.38           C  
ATOM   2138  OG  SER B 203      -2.330 -27.703  -0.127  1.00 92.38           O  
ATOM   2139  N   VAL B 204      -0.442 -28.828  -3.967  1.00 95.50           N  
ATOM   2140  CA  VAL B 204      -0.326 -29.156  -5.383  1.00 95.50           C  
ATOM   2141  C   VAL B 204      -1.650 -29.719  -5.895  1.00 95.50           C  
ATOM   2143  O   VAL B 204      -2.127 -30.750  -5.402  1.00 95.50           O  
ATOM   2142  CB  VAL B 204       0.817 -30.172  -5.645  1.00 95.50           C  
ATOM   2144  CG1 VAL B 204       0.822 -30.609  -7.105  1.00 95.50           C  
ATOM   2145  CG2 VAL B 204       2.164 -29.547  -5.266  1.00 95.50           C  
ATOM   2146  N   ILE B 205      -2.223 -29.094  -6.855  1.00 96.62           N  
ATOM   2147  CA  ILE B 205      -3.525 -29.516  -7.359  1.00 96.62           C  
ATOM   2148  C   ILE B 205      -3.346 -30.281  -8.672  1.00 96.62           C  
ATOM   2150  O   ILE B 205      -4.180 -31.109  -9.031  1.00 96.62           O  
ATOM   2149  CB  ILE B 205      -4.469 -28.312  -7.570  1.00 96.62           C  
ATOM   2151  CG1 ILE B 205      -5.910 -28.781  -7.781  1.00 96.62           C  
ATOM   2152  CG2 ILE B 205      -3.996 -27.453  -8.750  1.00 96.62           C  
ATOM   2153  CD1 ILE B 205      -6.957 -27.703  -7.613  1.00 96.62           C  
ATOM   2154  N   ALA B 206      -2.242 -30.031  -9.414  1.00 96.06           N  
ATOM   2155  CA  ALA B 206      -2.000 -30.719 -10.680  1.00 96.06           C  
ATOM   2156  C   ALA B 206      -0.505 -30.859 -10.953  1.00 96.06           C  
ATOM   2158  O   ALA B 206       0.282 -29.984 -10.578  1.00 96.06           O  
ATOM   2157  CB  ALA B 206      -2.682 -29.984 -11.828  1.00 96.06           C  
ATOM   2159  N   GLU B 207      -0.167 -31.938 -11.500  1.00 94.38           N  
ATOM   2160  CA  GLU B 207       1.151 -32.250 -12.055  1.00 94.38           C  
ATOM   2161  C   GLU B 207       1.050 -32.750 -13.492  1.00 94.38           C  
ATOM   2163  O   GLU B 207       0.464 -33.781 -13.742  1.00 94.38           O  
ATOM   2162  CB  GLU B 207       1.879 -33.281 -11.188  1.00 94.38           C  
ATOM   2164  CG  GLU B 207       2.158 -32.781  -9.766  1.00 94.38           C  
ATOM   2165  CD  GLU B 207       2.885 -33.812  -8.922  1.00 94.38           C  
ATOM   2166  OE1 GLU B 207       2.947 -33.656  -7.684  1.00 94.38           O  
ATOM   2167  OE2 GLU B 207       3.398 -34.812  -9.500  1.00 94.38           O1-
ATOM   2168  N   ILE B 208       1.576 -32.062 -14.406  1.00 92.44           N  
ATOM   2169  CA  ILE B 208       1.376 -32.312 -15.828  1.00 92.44           C  
ATOM   2170  C   ILE B 208       2.725 -32.562 -16.500  1.00 92.44           C  
ATOM   2172  O   ILE B 208       3.668 -31.781 -16.328  1.00 92.44           O  
ATOM   2171  CB  ILE B 208       0.642 -31.141 -16.516  1.00 92.44           C  
ATOM   2173  CG1 ILE B 208      -0.646 -30.797 -15.766  1.00 92.44           C  
ATOM   2174  CG2 ILE B 208       0.345 -31.469 -17.984  1.00 92.44           C  
ATOM   2175  CD1 ILE B 208      -1.190 -29.406 -16.062  1.00 92.44           C  
TER   
ATOM   2177  N   MET C   1     -14.297  27.969  24.703  1.00 76.31           N  
ATOM   2178  CA  MET C   1     -14.312  28.750  23.469  1.00 76.31           C  
ATOM   2179  C   MET C   1     -13.617  30.094  23.656  1.00 76.31           C  
ATOM   2181  O   MET C   1     -13.766  30.734  24.703  1.00 76.31           O  
ATOM   2180  CB  MET C   1     -15.742  28.969  22.969  1.00 76.31           C  
ATOM   2182  CG  MET C   1     -15.836  29.781  21.688  1.00 76.31           C  
ATOM   2183  SD  MET C   1     -17.578  30.016  21.141  1.00 76.31           S  
ATOM   2184  CE  MET C   1     -17.391  31.562  20.203  1.00 76.31           C  
ATOM   2185  N   GLU C   2     -12.688  30.469  22.781  1.00 82.06           N  
ATOM   2186  CA  GLU C   2     -11.992  31.750  22.828  1.00 82.06           C  
ATOM   2187  C   GLU C   2     -12.250  32.562  21.562  1.00 82.06           C  
ATOM   2189  O   GLU C   2     -12.367  31.984  20.469  1.00 82.06           O  
ATOM   2188  CB  GLU C   2     -10.484  31.531  23.016  1.00 82.06           C  
ATOM   2190  CG  GLU C   2     -10.102  31.141  24.438  1.00 82.06           C  
ATOM   2191  CD  GLU C   2      -8.602  31.203  24.688  1.00 82.06           C  
ATOM   2192  OE1 GLU C   2      -8.164  30.828  25.797  1.00 82.06           O  
ATOM   2193  OE2 GLU C   2      -7.871  31.641  23.781  1.00 82.06           O1-
ATOM   2194  N   ILE C   3     -12.430  33.875  21.766  1.00 86.44           N  
ATOM   2195  CA  ILE C   3     -12.727  34.750  20.656  1.00 86.44           C  
ATOM   2196  C   ILE C   3     -11.680  35.875  20.594  1.00 86.44           C  
ATOM   2198  O   ILE C   3     -11.336  36.469  21.625  1.00 86.44           O  
ATOM   2197  CB  ILE C   3     -14.141  35.375  20.781  1.00 86.44           C  
ATOM   2199  CG1 ILE C   3     -15.195  34.250  20.859  1.00 86.44           C  
ATOM   2200  CG2 ILE C   3     -14.438  36.312  19.609  1.00 86.44           C  
ATOM   2201  CD1 ILE C   3     -16.594  34.750  21.172  1.00 86.44           C  
ATOM   2202  N   PHE C   4     -11.141  36.062  19.438  1.00 87.75           N  
ATOM   2203  CA  PHE C   4     -10.219  37.156  19.203  1.00 87.75           C  
ATOM   2204  C   PHE C   4     -10.758  38.094  18.125  1.00 87.75           C  
ATOM   2206  O   PHE C   4     -11.094  37.656  17.031  1.00 87.75           O  
ATOM   2205  CB  PHE C   4      -8.836  36.625  18.812  1.00 87.75           C  
ATOM   2207  CG  PHE C   4      -8.156  35.844  19.891  1.00 87.75           C  
ATOM   2208  CD1 PHE C   4      -7.684  36.469  21.031  1.00 87.75           C  
ATOM   2209  CD2 PHE C   4      -7.977  34.469  19.766  1.00 87.75           C  
ATOM   2210  CE1 PHE C   4      -7.051  35.750  22.047  1.00 87.75           C  
ATOM   2211  CE2 PHE C   4      -7.344  33.750  20.766  1.00 87.75           C  
ATOM   2212  CZ  PHE C   4      -6.879  34.375  21.906  1.00 87.75           C  
ATOM   2213  N   ASN C   5     -10.844  39.375  18.500  1.00 90.50           N  
ATOM   2214  CA  ASN C   5     -11.203  40.375  17.516  1.00 90.50           C  
ATOM   2215  C   ASN C   5      -9.961  40.969  16.859  1.00 90.50           C  
ATOM   2217  O   ASN C   5      -9.102  41.531  17.547  1.00 90.50           O  
ATOM   2216  CB  ASN C   5     -12.055  41.469  18.156  1.00 90.50           C  
ATOM   2218  CG  ASN C   5     -13.359  40.938  18.719  1.00 90.50           C  
ATOM   2219  ND2 ASN C   5     -13.680  41.344  19.938  1.00 90.50           N  
ATOM   2220  OD1 ASN C   5     -14.078  40.188  18.047  1.00 90.50           O  
ATOM   2221  N   VAL C   6      -9.883  40.812  15.539  1.00 90.12           N  
ATOM   2222  CA  VAL C   6      -8.719  41.312  14.828  1.00 90.12           C  
ATOM   2223  C   VAL C   6      -9.156  42.125  13.602  1.00 90.12           C  
ATOM   2225  O   VAL C   6     -10.344  42.156  13.273  1.00 90.12           O  
ATOM   2224  CB  VAL C   6      -7.770  40.188  14.406  1.00 90.12           C  
ATOM   2226  CG1 VAL C   6      -7.262  39.406  15.625  1.00 90.12           C  
ATOM   2227  CG2 VAL C   6      -8.477  39.219  13.438  1.00 90.12           C  
ATOM   2228  N   LYS C   7      -8.188  42.844  13.039  1.00 90.56           N  
ATOM   2229  CA  LYS C   7      -8.461  43.625  11.828  1.00 90.56           C  
ATOM   2230  C   LYS C   7      -7.578  43.156  10.672  1.00 90.56           C  
ATOM   2232  O   LYS C   7      -6.355  43.062  10.820  1.00 90.56           O  
ATOM   2231  CB  LYS C   7      -8.242  45.125  12.086  1.00 90.56           C  
ATOM   2233  CG  LYS C   7      -9.297  45.750  12.984  1.00 90.56           C  
ATOM   2234  CD  LYS C   7      -9.094  47.250  13.117  1.00 90.56           C  
ATOM   2235  CE  LYS C   7     -10.133  47.875  14.031  1.00 90.56           C  
ATOM   2236  NZ  LYS C   7      -9.969  49.375  14.133  1.00 90.56           N1+
ATOM   2237  N   LEU C   8      -8.281  42.781   9.578  1.00 89.31           N  
ATOM   2238  CA  LEU C   8      -7.582  42.500   8.336  1.00 89.31           C  
ATOM   2239  C   LEU C   8      -7.840  43.562   7.289  1.00 89.31           C  
ATOM   2241  O   LEU C   8      -8.938  43.656   6.734  1.00 89.31           O  
ATOM   2240  CB  LEU C   8      -8.023  41.125   7.793  1.00 89.31           C  
ATOM   2242  CG  LEU C   8      -7.246  39.906   8.297  1.00 89.31           C  
ATOM   2243  CD1 LEU C   8      -8.188  38.719   8.508  1.00 89.31           C  
ATOM   2244  CD2 LEU C   8      -6.129  39.562   7.324  1.00 89.31           C  
ATOM   2245  N   ASN C   9      -6.805  44.406   6.914  1.00 87.50           N  
ATOM   2246  CA  ASN C   9      -6.953  45.531   6.016  1.00 87.50           C  
ATOM   2247  C   ASN C   9      -8.172  46.375   6.371  1.00 87.50           C  
ATOM   2249  O   ASN C   9      -9.000  46.656   5.508  1.00 87.50           O  
ATOM   2248  CB  ASN C   9      -7.035  45.062   4.559  1.00 87.50           C  
ATOM   2250  CG  ASN C   9      -5.734  44.469   4.062  1.00 87.50           C  
ATOM   2251  ND2 ASN C   9      -5.828  43.562   3.102  1.00 87.50           N  
ATOM   2252  OD1 ASN C   9      -4.652  44.812   4.539  1.00 87.50           O  
ATOM   2253  N   ASP C  10      -8.461  46.656   7.598  1.00 86.00           N  
ATOM   2254  CA  ASP C  10      -9.469  47.562   8.156  1.00 86.00           C  
ATOM   2255  C   ASP C  10     -10.820  46.875   8.281  1.00 86.00           C  
ATOM   2257  O   ASP C  10     -11.828  47.500   8.586  1.00 86.00           O  
ATOM   2256  CB  ASP C  10      -9.609  48.812   7.289  1.00 86.00           C  
ATOM   2258  CG  ASP C  10      -8.414  49.750   7.387  1.00 86.00           C  
ATOM   2259  OD1 ASP C  10      -7.797  49.844   8.469  1.00 86.00           O  
ATOM   2260  OD2 ASP C  10      -8.078  50.406   6.371  1.00 86.00           O1-
ATOM   2261  N   THR C  11     -10.875  45.625   7.914  1.00 90.31           N  
ATOM   2262  CA  THR C  11     -12.086  44.844   8.125  1.00 90.31           C  
ATOM   2263  C   THR C  11     -12.016  44.094   9.445  1.00 90.31           C  
ATOM   2265  O   THR C  11     -11.039  43.375   9.719  1.00 90.31           O  
ATOM   2264  CB  THR C  11     -12.320  43.844   6.969  1.00 90.31           C  
ATOM   2266  CG2 THR C  11     -13.711  43.219   7.051  1.00 90.31           C  
ATOM   2267  OG1 THR C  11     -12.188  44.531   5.723  1.00 90.31           O  
ATOM   2268  N   SER C  12     -13.023  44.281  10.227  1.00 91.44           N  
ATOM   2269  CA  SER C  12     -13.078  43.625  11.516  1.00 91.44           C  
ATOM   2270  C   SER C  12     -13.508  42.156  11.367  1.00 91.44           C  
ATOM   2272  O   SER C  12     -14.547  41.875  10.766  1.00 91.44           O  
ATOM   2271  CB  SER C  12     -14.039  44.344  12.461  1.00 91.44           C  
ATOM   2273  OG  SER C  12     -13.562  45.656  12.758  1.00 91.44           O  
ATOM   2274  N   ILE C  13     -12.688  41.250  11.852  1.00 91.81           N  
ATOM   2275  CA  ILE C  13     -12.961  39.812  11.789  1.00 91.81           C  
ATOM   2276  C   ILE C  13     -12.867  39.219  13.188  1.00 91.81           C  
ATOM   2278  O   ILE C  13     -12.102  39.688  14.023  1.00 91.81           O  
ATOM   2277  CB  ILE C  13     -11.992  39.094  10.828  1.00 91.81           C  
ATOM   2279  CG1 ILE C  13     -12.109  39.688   9.414  1.00 91.81           C  
ATOM   2280  CG2 ILE C  13     -12.266  37.594  10.812  1.00 91.81           C  
ATOM   2281  CD1 ILE C  13     -11.000  39.250   8.469  1.00 91.81           C  
ATOM   2282  N   ARG C  14     -13.719  38.219  13.453  1.00 92.25           N  
ATOM   2283  CA  ARG C  14     -13.633  37.469  14.711  1.00 92.25           C  
ATOM   2284  C   ARG C  14     -13.086  36.062  14.484  1.00 92.25           C  
ATOM   2286  O   ARG C  14     -13.562  35.344  13.602  1.00 92.25           O  
ATOM   2285  CB  ARG C  14     -15.008  37.406  15.375  1.00 92.25           C  
ATOM   2287  CG  ARG C  14     -15.594  38.781  15.734  1.00 92.25           C  
ATOM   2288  CD  ARG C  14     -16.938  38.625  16.438  1.00 92.25           C  
ATOM   2289  NE  ARG C  14     -17.938  38.031  15.562  1.00 92.25           N  
ATOM   2292  CZ  ARG C  14     -19.156  37.656  15.953  1.00 92.25           C  
ATOM   2290  NH1 ARG C  14     -19.547  37.844  17.219  1.00 92.25           N1+
ATOM   2291  NH2 ARG C  14     -19.984  37.094  15.086  1.00 92.25           N  
ATOM   2293  N   ILE C  15     -12.078  35.719  15.188  1.00 90.25           N  
ATOM   2294  CA  ILE C  15     -11.539  34.375  15.211  1.00 90.25           C  
ATOM   2295  C   ILE C  15     -12.062  33.625  16.438  1.00 90.25           C  
ATOM   2297  O   ILE C  15     -11.812  34.031  17.578  1.00 90.25           O  
ATOM   2296  CB  ILE C  15      -9.992  34.375  15.219  1.00 90.25           C  
ATOM   2298  CG1 ILE C  15      -9.461  35.250  14.078  1.00 90.25           C  
ATOM   2299  CG2 ILE C  15      -9.438  32.969  15.117  1.00 90.25           C  
ATOM   2300  CD1 ILE C  15      -7.957  35.500  14.133  1.00 90.25           C  
ATOM   2301  N   ILE C  16     -12.750  32.594  16.188  1.00 89.25           N  
ATOM   2302  CA  ILE C  16     -13.344  31.781  17.250  1.00 89.25           C  
ATOM   2303  C   ILE C  16     -12.711  30.391  17.281  1.00 89.25           C  
ATOM   2305  O   ILE C  16     -12.695  29.688  16.266  1.00 89.25           O  
ATOM   2304  CB  ILE C  16     -14.875  31.672  17.078  1.00 89.25           C  
ATOM   2306  CG1 ILE C  16     -15.508  33.062  16.953  1.00 89.25           C  
ATOM   2307  CG2 ILE C  16     -15.500  30.891  18.250  1.00 89.25           C  
ATOM   2308  CD1 ILE C  16     -16.938  33.062  16.438  1.00 89.25           C  
ATOM   2309  N   PHE C  17     -12.141  30.062  18.312  1.00 83.94           N  
ATOM   2310  CA  PHE C  17     -11.484  28.766  18.344  1.00 83.94           C  
ATOM   2311  C   PHE C  17     -11.758  28.047  19.656  1.00 83.94           C  
ATOM   2313  O   PHE C  17     -12.102  28.688  20.656  1.00 83.94           O  
ATOM   2312  CB  PHE C  17      -9.977  28.922  18.125  1.00 83.94           C  
ATOM   2314  CG  PHE C  17      -9.289  29.734  19.188  1.00 83.94           C  
ATOM   2315  CD1 PHE C  17      -9.281  31.125  19.125  1.00 83.94           C  
ATOM   2316  CD2 PHE C  17      -8.664  29.109  20.266  1.00 83.94           C  
ATOM   2317  CE1 PHE C  17      -8.648  31.875  20.109  1.00 83.94           C  
ATOM   2318  CE2 PHE C  17      -8.023  29.859  21.250  1.00 83.94           C  
ATOM   2319  CZ  PHE C  17      -8.023  31.250  21.172  1.00 83.94           C  
ATOM   2320  N   CYS C  18     -11.734  26.703  19.609  1.00 73.62           N  
ATOM   2321  CA  CYS C  18     -11.883  25.875  20.797  1.00 73.62           C  
ATOM   2322  C   CYS C  18     -10.602  25.875  21.625  1.00 73.62           C  
ATOM   2324  O   CYS C  18      -9.500  25.984  21.078  1.00 73.62           O  
ATOM   2323  CB  CYS C  18     -12.258  24.453  20.406  1.00 73.62           C  
ATOM   2325  SG  CYS C  18     -14.008  24.234  20.031  1.00 73.62           S  
ATOM   2326  N   LYS C  19     -10.539  25.859  23.016  1.00 66.94           N  
ATOM   2327  CA  LYS C  19      -9.469  26.047  23.984  1.00 66.94           C  
ATOM   2328  C   LYS C  19      -8.438  24.922  23.891  1.00 66.94           C  
ATOM   2330  O   LYS C  19      -7.547  24.812  24.734  1.00 66.94           O  
ATOM   2329  CB  LYS C  19     -10.047  26.109  25.406  1.00 66.94           C  
ATOM   2331  CG  LYS C  19     -10.484  27.500  25.844  1.00 66.94           C  
ATOM   2332  CD  LYS C  19     -10.930  27.516  27.297  1.00 66.94           C  
ATOM   2333  CE  LYS C  19     -11.383  28.906  27.719  1.00 66.94           C  
ATOM   2334  NZ  LYS C  19     -11.875  28.922  29.141  1.00 66.94           N1+
ATOM   2335  N   THR C  20      -8.406  24.125  22.922  1.00 66.19           N  
ATOM   2336  CA  THR C  20      -7.465  23.016  22.875  1.00 66.19           C  
ATOM   2337  C   THR C  20      -6.141  23.453  22.250  1.00 66.19           C  
ATOM   2339  O   THR C  20      -5.160  22.719  22.297  1.00 66.19           O  
ATOM   2338  CB  THR C  20      -8.039  21.828  22.078  1.00 66.19           C  
ATOM   2340  CG2 THR C  20      -9.242  21.219  22.781  1.00 66.19           C  
ATOM   2341  OG1 THR C  20      -8.438  22.281  20.781  1.00 66.19           O  
ATOM   2342  N   LEU C  21      -5.863  24.719  21.828  1.00 68.94           N  
ATOM   2343  CA  LEU C  21      -4.648  25.266  21.219  1.00 68.94           C  
ATOM   2344  C   LEU C  21      -3.930  26.188  22.203  1.00 68.94           C  
ATOM   2346  O   LEU C  21      -4.566  27.000  22.891  1.00 68.94           O  
ATOM   2345  CB  LEU C  21      -4.980  26.031  19.938  1.00 68.94           C  
ATOM   2347  CG  LEU C  21      -5.535  25.188  18.781  1.00 68.94           C  
ATOM   2348  CD1 LEU C  21      -6.305  26.078  17.812  1.00 68.94           C  
ATOM   2349  CD2 LEU C  21      -4.406  24.453  18.062  1.00 68.94           C  
ATOM   2350  N   SER C  22      -2.592  25.953  22.406  1.00 78.56           N  
ATOM   2351  CA  SER C  22      -1.804  26.953  23.125  1.00 78.56           C  
ATOM   2352  C   SER C  22      -1.732  28.266  22.344  1.00 78.56           C  
ATOM   2354  O   SER C  22      -1.504  28.250  21.125  1.00 78.56           O  
ATOM   2353  CB  SER C  22      -0.391  26.438  23.391  1.00 78.56           C  
ATOM   2355  OG  SER C  22      -0.434  25.156  24.016  1.00 78.56           O  
ATOM   2356  N   ALA C  23      -2.059  29.344  23.016  1.00 84.38           N  
ATOM   2357  CA  ALA C  23      -2.115  30.625  22.312  1.00 84.38           C  
ATOM   2358  C   ALA C  23      -1.251  31.672  23.016  1.00 84.38           C  
ATOM   2360  O   ALA C  23      -1.104  31.641  24.250  1.00 84.38           O  
ATOM   2359  CB  ALA C  23      -3.559  31.109  22.219  1.00 84.38           C  
ATOM   2361  N   PHE C  24      -0.530  32.406  22.281  1.00 88.81           N  
ATOM   2362  CA  PHE C  24       0.217  33.562  22.719  1.00 88.81           C  
ATOM   2363  C   PHE C  24      -0.227  34.812  21.953  1.00 88.81           C  
ATOM   2365  O   PHE C  24      -0.436  34.750  20.734  1.00 88.81           O  
ATOM   2364  CB  PHE C  24       1.722  33.344  22.547  1.00 88.81           C  
ATOM   2366  CG  PHE C  24       2.564  34.500  23.016  1.00 88.81           C  
ATOM   2367  CD1 PHE C  24       3.061  35.438  22.125  1.00 88.81           C  
ATOM   2368  CD2 PHE C  24       2.863  34.625  24.375  1.00 88.81           C  
ATOM   2369  CE1 PHE C  24       3.842  36.500  22.578  1.00 88.81           C  
ATOM   2370  CE2 PHE C  24       3.645  35.688  24.828  1.00 88.81           C  
ATOM   2371  CZ  PHE C  24       4.133  36.625  23.922  1.00 88.81           C  
ATOM   2372  N   ARG C  25      -0.482  35.844  22.766  1.00 89.94           N  
ATOM   2373  CA  ARG C  25      -1.006  37.062  22.156  1.00 89.94           C  
ATOM   2374  C   ARG C  25      -0.198  38.281  22.578  1.00 89.94           C  
ATOM   2376  O   ARG C  25       0.179  38.406  23.750  1.00 89.94           O  
ATOM   2375  CB  ARG C  25      -2.480  37.250  22.516  1.00 89.94           C  
ATOM   2377  CG  ARG C  25      -3.102  38.531  21.922  1.00 89.94           C  
ATOM   2378  CD  ARG C  25      -4.570  38.656  22.297  1.00 89.94           C  
ATOM   2379  NE  ARG C  25      -5.141  39.906  21.797  1.00 89.94           N  
ATOM   2382  CZ  ARG C  25      -6.391  40.312  22.016  1.00 89.94           C  
ATOM   2380  NH1 ARG C  25      -7.227  39.562  22.734  1.00 89.94           N1+
ATOM   2381  NH2 ARG C  25      -6.809  41.438  21.500  1.00 89.94           N  
ATOM   2383  N   THR C  26       0.169  39.094  21.625  1.00 90.25           N  
ATOM   2384  CA  THR C  26       0.653  40.469  21.844  1.00 90.25           C  
ATOM   2385  C   THR C  26      -0.336  41.469  21.297  1.00 90.25           C  
ATOM   2387  O   THR C  26      -1.476  41.125  20.969  1.00 90.25           O  
ATOM   2386  CB  THR C  26       2.031  40.656  21.188  1.00 90.25           C  
ATOM   2388  CG2 THR C  26       3.002  39.562  21.578  1.00 90.25           C  
ATOM   2389  OG1 THR C  26       1.885  40.688  19.766  1.00 90.25           O  
ATOM   2390  N   GLU C  27       0.033  42.812  21.250  1.00 84.94           N  
ATOM   2391  CA  GLU C  27      -0.849  43.875  20.750  1.00 84.94           C  
ATOM   2392  C   GLU C  27      -1.175  43.656  19.281  1.00 84.94           C  
ATOM   2394  O   GLU C  27      -2.307  43.875  18.844  1.00 84.94           O  
ATOM   2393  CB  GLU C  27      -0.215  45.250  20.953  1.00 84.94           C  
ATOM   2395  CG  GLU C  27      -1.222  46.375  21.000  1.00 84.94           C  
ATOM   2396  CD  GLU C  27      -0.588  47.719  21.312  1.00 84.94           C  
ATOM   2397  OE1 GLU C  27      -1.314  48.750  21.328  1.00 84.94           O  
ATOM   2398  OE2 GLU C  27       0.645  47.781  21.516  1.00 84.94           O1-
ATOM   2399  N   ASN C  28      -0.190  43.094  18.547  1.00 88.12           N  
ATOM   2400  CA  ASN C  28      -0.369  43.031  17.094  1.00 88.12           C  
ATOM   2401  C   ASN C  28      -0.223  41.594  16.578  1.00 88.12           C  
ATOM   2403  O   ASN C  28      -0.363  41.344  15.375  1.00 88.12           O  
ATOM   2402  CB  ASN C  28       0.624  43.938  16.391  1.00 88.12           C  
ATOM   2404  CG  ASN C  28       0.400  45.406  16.734  1.00 88.12           C  
ATOM   2405  ND2 ASN C  28       1.486  46.156  16.844  1.00 88.12           N  
ATOM   2406  OD1 ASN C  28      -0.740  45.844  16.875  1.00 88.12           O  
ATOM   2407  N   THR C  29       0.040  40.656  17.375  1.00 93.44           N  
ATOM   2408  CA  THR C  29       0.359  39.312  16.906  1.00 93.44           C  
ATOM   2409  C   THR C  29      -0.347  38.250  17.750  1.00 93.44           C  
ATOM   2411  O   THR C  29      -0.402  38.375  18.969  1.00 93.44           O  
ATOM   2410  CB  THR C  29       1.878  39.062  16.922  1.00 93.44           C  
ATOM   2412  CG2 THR C  29       2.213  37.688  16.375  1.00 93.44           C  
ATOM   2413  OG1 THR C  29       2.533  40.062  16.125  1.00 93.44           O  
ATOM   2414  N   ILE C  30      -0.937  37.312  17.125  1.00 93.12           N  
ATOM   2415  CA  ILE C  30      -1.520  36.125  17.766  1.00 93.12           C  
ATOM   2416  C   ILE C  30      -0.930  34.875  17.172  1.00 93.12           C  
ATOM   2418  O   ILE C  30      -0.906  34.719  15.945  1.00 93.12           O  
ATOM   2417  CB  ILE C  30      -3.059  36.125  17.641  1.00 93.12           C  
ATOM   2419  CG1 ILE C  30      -3.650  37.406  18.234  1.00 93.12           C  
ATOM   2420  CG2 ILE C  30      -3.652  34.906  18.328  1.00 93.12           C  
ATOM   2421  CD1 ILE C  30      -5.121  37.625  17.891  1.00 93.12           C  
ATOM   2422  N   VAL C  31      -0.392  33.969  18.000  1.00 94.56           N  
ATOM   2423  CA  VAL C  31       0.109  32.688  17.562  1.00 94.56           C  
ATOM   2424  C   VAL C  31      -0.574  31.562  18.344  1.00 94.56           C  
ATOM   2426  O   VAL C  31      -0.568  31.578  19.578  1.00 94.56           O  
ATOM   2425  CB  VAL C  31       1.643  32.594  17.719  1.00 94.56           C  
ATOM   2427  CG1 VAL C  31       2.141  31.203  17.281  1.00 94.56           C  
ATOM   2428  CG2 VAL C  31       2.332  33.688  16.906  1.00 94.56           C  
ATOM   2429  N   MET C  32      -1.188  30.734  17.672  1.00 92.19           N  
ATOM   2430  CA  MET C  32      -1.736  29.516  18.250  1.00 92.19           C  
ATOM   2431  C   MET C  32      -1.010  28.281  17.703  1.00 92.19           C  
ATOM   2433  O   MET C  32      -0.749  28.188  16.500  1.00 92.19           O  
ATOM   2432  CB  MET C  32      -3.234  29.406  17.953  1.00 92.19           C  
ATOM   2434  CG  MET C  32      -4.043  30.594  18.469  1.00 92.19           C  
ATOM   2435  SD  MET C  32      -5.828  30.453  18.047  1.00 92.19           S  
ATOM   2436  CE  MET C  32      -6.457  31.953  18.828  1.00 92.19           C  
ATOM   2437  N   LEU C  33      -0.707  27.406  18.578  1.00 92.75           N  
ATOM   2438  CA  LEU C  33       0.067  26.234  18.188  1.00 92.75           C  
ATOM   2439  C   LEU C  33      -0.391  25.000  18.953  1.00 92.75           C  
ATOM   2441  O   LEU C  33      -0.652  25.078  20.156  1.00 92.75           O  
ATOM   2440  CB  LEU C  33       1.561  26.484  18.422  1.00 92.75           C  
ATOM   2442  CG  LEU C  33       2.496  25.312  18.078  1.00 92.75           C  
ATOM   2443  CD1 LEU C  33       2.625  25.172  16.562  1.00 92.75           C  
ATOM   2444  CD2 LEU C  33       3.865  25.531  18.719  1.00 92.75           C  
ATOM   2445  N   LYS C  34      -0.600  23.953  18.281  1.00 92.31           N  
ATOM   2446  CA  LYS C  34      -0.786  22.625  18.875  1.00 92.31           C  
ATOM   2447  C   LYS C  34       0.210  21.625  18.297  1.00 92.31           C  
ATOM   2449  O   LYS C  34       0.423  21.562  17.094  1.00 92.31           O  
ATOM   2448  CB  LYS C  34      -2.215  22.125  18.641  1.00 92.31           C  
ATOM   2450  CG  LYS C  34      -2.564  20.875  19.422  1.00 92.31           C  
ATOM   2451  CD  LYS C  34      -4.055  20.562  19.359  1.00 92.31           C  
ATOM   2452  CE  LYS C  34      -4.414  19.344  20.188  1.00 92.31           C  
ATOM   2453  NZ  LYS C  34      -5.891  19.109  20.219  1.00 92.31           N1+
ATOM   2454  N   GLY C  35       0.801  20.844  19.203  1.00 91.62           N  
ATOM   2455  CA  GLY C  35       1.813  19.875  18.781  1.00 91.62           C  
ATOM   2456  C   GLY C  35       3.227  20.328  19.125  1.00 91.62           C  
ATOM   2457  O   GLY C  35       3.445  21.016  20.109  1.00 91.62           O  
ATOM   2458  N   LYS C  36       4.188  19.828  18.344  1.00 92.50           N  
ATOM   2459  CA  LYS C  36       5.602  20.125  18.531  1.00 92.50           C  
ATOM   2460  C   LYS C  36       6.203  20.766  17.281  1.00 92.50           C  
ATOM   2462  O   LYS C  36       6.406  20.109  16.266  1.00 92.50           O  
ATOM   2461  CB  LYS C  36       6.375  18.859  18.891  1.00 92.50           C  
ATOM   2463  CG  LYS C  36       7.816  19.094  19.297  1.00 92.50           C  
ATOM   2464  CD  LYS C  36       8.508  17.812  19.719  1.00 92.50           C  
ATOM   2465  CE  LYS C  36       9.961  18.047  20.094  1.00 92.50           C  
ATOM   2466  NZ  LYS C  36      10.648  16.781  20.500  1.00 92.50           N1+
ATOM   2467  N   ALA C  37       6.492  22.047  17.422  1.00 94.69           N  
ATOM   2468  CA  ALA C  37       7.109  22.781  16.328  1.00 94.69           C  
ATOM   2469  C   ALA C  37       8.609  22.969  16.562  1.00 94.69           C  
ATOM   2471  O   ALA C  37       9.039  23.203  17.703  1.00 94.69           O  
ATOM   2470  CB  ALA C  37       6.430  24.141  16.156  1.00 94.69           C  
ATOM   2472  N   VAL C  38       9.297  22.875  15.516  1.00 94.88           N  
ATOM   2473  CA  VAL C  38      10.750  23.047  15.555  1.00 94.88           C  
ATOM   2474  C   VAL C  38      11.180  24.047  14.492  1.00 94.88           C  
ATOM   2476  O   VAL C  38      10.602  24.094  13.398  1.00 94.88           O  
ATOM   2475  CB  VAL C  38      11.477  21.703  15.344  1.00 94.88           C  
ATOM   2477  CG1 VAL C  38      12.992  21.891  15.398  1.00 94.88           C  
ATOM   2478  CG2 VAL C  38      11.031  20.672  16.391  1.00 94.88           C  
ATOM   2479  N   SER C  39      12.062  24.922  14.852  1.00 92.62           N  
ATOM   2480  CA  SER C  39      12.688  25.875  13.930  1.00 92.62           C  
ATOM   2481  C   SER C  39      14.211  25.812  14.031  1.00 92.62           C  
ATOM   2483  O   SER C  39      14.766  25.906  15.133  1.00 92.62           O  
ATOM   2482  CB  SER C  39      12.203  27.297  14.203  1.00 92.62           C  
ATOM   2484  OG  SER C  39      12.688  28.188  13.227  1.00 92.62           O  
ATOM   2485  N   ASN C  40      14.875  25.531  12.906  1.00 85.50           N  
ATOM   2486  CA  ASN C  40      16.328  25.406  12.836  1.00 85.50           C  
ATOM   2487  C   ASN C  40      16.844  24.344  13.805  1.00 85.50           C  
ATOM   2489  O   ASN C  40      17.797  24.562  14.539  1.00 85.50           O  
ATOM   2488  CB  ASN C  40      17.000  26.750  13.133  1.00 85.50           C  
ATOM   2490  CG  ASN C  40      16.688  27.797  12.086  1.00 85.50           C  
ATOM   2491  ND2 ASN C  40      16.516  29.047  12.531  1.00 85.50           N  
ATOM   2492  OD1 ASN C  40      16.594  27.500  10.891  1.00 85.50           O  
ATOM   2493  N   GLY C  41      16.109  23.281  13.945  1.00 85.00           N  
ATOM   2494  CA  GLY C  41      16.547  22.109  14.703  1.00 85.00           C  
ATOM   2495  C   GLY C  41      16.188  22.188  16.172  1.00 85.00           C  
ATOM   2496  O   GLY C  41      16.500  21.281  16.938  1.00 85.00           O  
ATOM   2497  N   LYS C  42      15.555  23.250  16.594  1.00 89.75           N  
ATOM   2498  CA  LYS C  42      15.219  23.422  18.016  1.00 89.75           C  
ATOM   2499  C   LYS C  42      13.719  23.625  18.203  1.00 89.75           C  
ATOM   2501  O   LYS C  42      13.078  24.297  17.391  1.00 89.75           O  
ATOM   2500  CB  LYS C  42      15.992  24.594  18.609  1.00 89.75           C  
ATOM   2502  CG  LYS C  42      17.500  24.406  18.625  1.00 89.75           C  
ATOM   2503  CD  LYS C  42      18.219  25.578  19.266  1.00 89.75           C  
ATOM   2504  CE  LYS C  42      19.719  25.422  19.234  1.00 89.75           C  
ATOM   2505  NZ  LYS C  42      20.422  26.578  19.844  1.00 89.75           N1+
ATOM   2506  N   PRO C  43      13.312  23.031  19.234  1.00 92.12           N  
ATOM   2507  CA  PRO C  43      11.898  23.281  19.531  1.00 92.12           C  
ATOM   2508  C   PRO C  43      11.594  24.766  19.781  1.00 92.12           C  
ATOM   2510  O   PRO C  43      12.414  25.469  20.375  1.00 92.12           O  
ATOM   2509  CB  PRO C  43      11.648  22.453  20.797  1.00 92.12           C  
ATOM   2511  CG  PRO C  43      12.758  21.453  20.812  1.00 92.12           C  
ATOM   2512  CD  PRO C  43      13.961  22.062  20.156  1.00 92.12           C  
ATOM   2513  N   VAL C  44      10.445  25.188  19.344  1.00 94.38           N  
ATOM   2514  CA  VAL C  44      10.062  26.578  19.500  1.00 94.38           C  
ATOM   2515  C   VAL C  44       8.695  26.688  20.156  1.00 94.38           C  
ATOM   2517  O   VAL C  44       7.809  25.859  19.891  1.00 94.38           O  
ATOM   2516  CB  VAL C  44      10.055  27.328  18.141  1.00 94.38           C  
ATOM   2518  CG1 VAL C  44      11.484  27.500  17.625  1.00 94.38           C  
ATOM   2519  CG2 VAL C  44       9.203  26.562  17.125  1.00 94.38           C  
ATOM   2520  N   SER C  45       8.508  27.656  21.000  1.00 93.75           N  
ATOM   2521  CA  SER C  45       7.238  27.938  21.656  1.00 93.75           C  
ATOM   2522  C   SER C  45       6.434  28.984  20.875  1.00 93.75           C  
ATOM   2524  O   SER C  45       6.926  29.562  19.906  1.00 93.75           O  
ATOM   2523  CB  SER C  45       7.469  28.422  23.078  1.00 93.75           C  
ATOM   2525  OG  SER C  45       8.031  29.719  23.094  1.00 93.75           O  
ATOM   2526  N   THR C  46       5.176  29.141  21.281  1.00 94.56           N  
ATOM   2527  CA  THR C  46       4.328  30.156  20.656  1.00 94.56           C  
ATOM   2528  C   THR C  46       4.926  31.547  20.812  1.00 94.56           C  
ATOM   2530  O   THR C  46       4.859  32.375  19.906  1.00 94.56           O  
ATOM   2529  CB  THR C  46       2.904  30.125  21.250  1.00 94.56           C  
ATOM   2531  CG2 THR C  46       2.154  28.875  20.812  1.00 94.56           C  
ATOM   2532  OG1 THR C  46       2.984  30.156  22.672  1.00 94.56           O  
ATOM   2533  N   GLU C  47       5.543  31.812  22.016  1.00 95.12           N  
ATOM   2534  CA  GLU C  47       6.164  33.094  22.266  1.00 95.12           C  
ATOM   2535  C   GLU C  47       7.348  33.344  21.328  1.00 95.12           C  
ATOM   2537  O   GLU C  47       7.500  34.438  20.781  1.00 95.12           O  
ATOM   2536  CB  GLU C  47       6.617  33.219  23.719  1.00 95.12           C  
ATOM   2538  CG  GLU C  47       7.164  34.562  24.109  1.00 95.12           C  
ATOM   2539  CD  GLU C  47       7.543  34.688  25.578  1.00 95.12           C  
ATOM   2540  OE1 GLU C  47       8.039  35.750  26.000  1.00 95.12           O  
ATOM   2541  OE2 GLU C  47       7.340  33.688  26.312  1.00 95.12           O1-
ATOM   2542  N   GLU C  48       8.156  32.344  21.172  1.00 95.19           N  
ATOM   2543  CA  GLU C  48       9.312  32.469  20.297  1.00 95.19           C  
ATOM   2544  C   GLU C  48       8.891  32.688  18.844  1.00 95.19           C  
ATOM   2546  O   GLU C  48       9.500  33.500  18.125  1.00 95.19           O  
ATOM   2545  CB  GLU C  48      10.203  31.234  20.406  1.00 95.19           C  
ATOM   2547  CG  GLU C  48      10.984  31.141  21.703  1.00 95.19           C  
ATOM   2548  CD  GLU C  48      11.641  29.797  21.922  1.00 95.19           C  
ATOM   2549  OE1 GLU C  48      12.672  29.734  22.625  1.00 95.19           O  
ATOM   2550  OE2 GLU C  48      11.125  28.797  21.375  1.00 95.19           O1-
ATOM   2551  N   ILE C  49       7.859  32.000  18.438  1.00 95.50           N  
ATOM   2552  CA  ILE C  49       7.352  32.156  17.078  1.00 95.50           C  
ATOM   2553  C   ILE C  49       6.836  33.594  16.906  1.00 95.50           C  
ATOM   2555  O   ILE C  49       7.113  34.219  15.883  1.00 95.50           O  
ATOM   2554  CB  ILE C  49       6.230  31.156  16.766  1.00 95.50           C  
ATOM   2556  CG1 ILE C  49       6.797  29.734  16.750  1.00 95.50           C  
ATOM   2557  CG2 ILE C  49       5.547  31.500  15.445  1.00 95.50           C  
ATOM   2558  CD1 ILE C  49       5.734  28.641  16.609  1.00 95.50           C  
ATOM   2559  N   ALA C  50       6.129  34.094  17.906  1.00 95.31           N  
ATOM   2560  CA  ALA C  50       5.609  35.469  17.828  1.00 95.31           C  
ATOM   2561  C   ALA C  50       6.746  36.469  17.688  1.00 95.31           C  
ATOM   2563  O   ALA C  50       6.641  37.438  16.906  1.00 95.31           O  
ATOM   2562  CB  ALA C  50       4.773  35.781  19.062  1.00 95.31           C  
ATOM   2564  N   ARG C  51       7.797  36.250  18.406  1.00 95.25           N  
ATOM   2565  CA  ARG C  51       8.945  37.156  18.344  1.00 95.25           C  
ATOM   2566  C   ARG C  51       9.547  37.156  16.938  1.00 95.25           C  
ATOM   2568  O   ARG C  51       9.859  38.250  16.391  1.00 95.25           O  
ATOM   2567  CB  ARG C  51      10.008  36.750  19.359  1.00 95.25           C  
ATOM   2569  CG  ARG C  51      11.148  37.750  19.500  1.00 95.25           C  
ATOM   2570  CD  ARG C  51      12.164  37.312  20.547  1.00 95.25           C  
ATOM   2571  NE  ARG C  51      12.906  36.125  20.109  1.00 95.25           N  
ATOM   2574  CZ  ARG C  51      13.875  35.531  20.812  1.00 95.25           C  
ATOM   2572  NH1 ARG C  51      14.234  36.031  22.000  1.00 95.25           N1+
ATOM   2573  NH2 ARG C  51      14.484  34.469  20.312  1.00 95.25           N  
ATOM   2575  N   VAL C  52       9.672  36.000  16.359  1.00 94.94           N  
ATOM   2576  CA  VAL C  52      10.250  35.906  15.031  1.00 94.94           C  
ATOM   2577  C   VAL C  52       9.320  36.562  14.016  1.00 94.94           C  
ATOM   2579  O   VAL C  52       9.773  37.250  13.086  1.00 94.94           O  
ATOM   2578  CB  VAL C  52      10.523  34.438  14.633  1.00 94.94           C  
ATOM   2580  CG1 VAL C  52      11.016  34.344  13.188  1.00 94.94           C  
ATOM   2581  CG2 VAL C  52      11.531  33.812  15.586  1.00 94.94           C  
ATOM   2582  N   VAL C  53       8.055  36.406  14.133  1.00 94.81           N  
ATOM   2583  CA  VAL C  53       7.078  37.000  13.227  1.00 94.81           C  
ATOM   2584  C   VAL C  53       7.184  38.531  13.297  1.00 94.81           C  
ATOM   2586  O   VAL C  53       7.176  39.219  12.266  1.00 94.81           O  
ATOM   2585  CB  VAL C  53       5.637  36.562  13.562  1.00 94.81           C  
ATOM   2587  CG1 VAL C  53       4.617  37.438  12.836  1.00 94.81           C  
ATOM   2588  CG2 VAL C  53       5.441  35.094  13.211  1.00 94.81           C  
ATOM   2589  N   GLU C  54       7.355  39.125  14.500  1.00 94.25           N  
ATOM   2590  CA  GLU C  54       7.422  40.562  14.672  1.00 94.25           C  
ATOM   2591  C   GLU C  54       8.750  41.125  14.156  1.00 94.25           C  
ATOM   2593  O   GLU C  54       8.789  42.219  13.602  1.00 94.25           O  
ATOM   2592  CB  GLU C  54       7.234  40.938  16.141  1.00 94.25           C  
ATOM   2594  CG  GLU C  54       5.812  40.719  16.656  1.00 94.25           C  
ATOM   2595  CD  GLU C  54       5.637  41.094  18.109  1.00 94.25           C  
ATOM   2596  OE1 GLU C  54       4.484  41.156  18.594  1.00 94.25           O  
ATOM   2597  OE2 GLU C  54       6.664  41.344  18.781  1.00 94.25           O1-
ATOM   2598  N   GLU C  55       9.797  40.312  14.312  1.00 94.50           N  
ATOM   2599  CA  GLU C  55      11.133  40.781  13.945  1.00 94.50           C  
ATOM   2600  C   GLU C  55      11.398  40.562  12.453  1.00 94.50           C  
ATOM   2602  O   GLU C  55      11.969  41.438  11.789  1.00 94.50           O  
ATOM   2601  CB  GLU C  55      12.203  40.062  14.773  1.00 94.50           C  
ATOM   2603  CG  GLU C  55      12.234  40.500  16.234  1.00 94.50           C  
ATOM   2604  CD  GLU C  55      13.242  39.719  17.062  1.00 94.50           C  
ATOM   2605  OE1 GLU C  55      13.320  39.969  18.297  1.00 94.50           O  
ATOM   2606  OE2 GLU C  55      13.969  38.906  16.484  1.00 94.50           O1-
ATOM   2607  N   LYS C  56      11.008  39.375  11.930  1.00 93.69           N  
ATOM   2608  CA  LYS C  56      11.453  39.000  10.594  1.00 93.69           C  
ATOM   2609  C   LYS C  56      10.266  38.781   9.656  1.00 93.69           C  
ATOM   2611  O   LYS C  56      10.438  38.625   8.445  1.00 93.69           O  
ATOM   2610  CB  LYS C  56      12.297  37.719  10.656  1.00 93.69           C  
ATOM   2612  CG  LYS C  56      13.586  37.875  11.453  1.00 93.69           C  
ATOM   2613  CD  LYS C  56      14.445  36.625  11.359  1.00 93.69           C  
ATOM   2614  CE  LYS C  56      15.742  36.781  12.148  1.00 93.69           C  
ATOM   2615  NZ  LYS C  56      16.578  35.531  12.070  1.00 93.69           N1+
ATOM   2616  N   GLY C  57       9.070  38.719  10.148  1.00 91.81           N  
ATOM   2617  CA  GLY C  57       7.891  38.531   9.320  1.00 91.81           C  
ATOM   2618  C   GLY C  57       7.383  37.094   9.328  1.00 91.81           C  
ATOM   2619  O   GLY C  57       8.086  36.188   9.766  1.00 91.81           O  
ATOM   2620  N   VAL C  58       6.188  36.875   8.797  1.00 92.75           N  
ATOM   2621  CA  VAL C  58       5.508  35.562   8.836  1.00 92.75           C  
ATOM   2622  C   VAL C  58       6.191  34.594   7.875  1.00 92.75           C  
ATOM   2624  O   VAL C  58       6.270  33.406   8.148  1.00 92.75           O  
ATOM   2623  CB  VAL C  58       4.012  35.719   8.484  1.00 92.75           C  
ATOM   2625  CG1 VAL C  58       3.346  34.344   8.398  1.00 92.75           C  
ATOM   2626  CG2 VAL C  58       3.299  36.594   9.508  1.00 92.75           C  
ATOM   2627  N   SER C  59       6.734  35.062   6.781  1.00 91.50           N  
ATOM   2628  CA  SER C  59       7.355  34.219   5.770  1.00 91.50           C  
ATOM   2629  C   SER C  59       8.578  33.500   6.324  1.00 91.50           C  
ATOM   2631  O   SER C  59       8.805  32.312   6.008  1.00 91.50           O  
ATOM   2630  CB  SER C  59       7.762  35.062   4.551  1.00 91.50           C  
ATOM   2632  OG  SER C  59       6.625  35.625   3.928  1.00 91.50           O  
ATOM   2633  N   GLU C  60       9.344  34.188   7.148  1.00 91.88           N  
ATOM   2634  CA  GLU C  60      10.523  33.562   7.758  1.00 91.88           C  
ATOM   2635  C   GLU C  60      10.141  32.406   8.641  1.00 91.88           C  
ATOM   2637  O   GLU C  60      10.805  31.359   8.625  1.00 91.88           O  
ATOM   2636  CB  GLU C  60      11.297  34.625   8.578  1.00 91.88           C  
ATOM   2638  CG  GLU C  60      12.586  34.094   9.188  1.00 91.88           C  
ATOM   2639  CD  GLU C  60      13.680  33.844   8.164  1.00 91.88           C  
ATOM   2640  OE1 GLU C  60      14.641  33.094   8.453  1.00 91.88           O  
ATOM   2641  OE2 GLU C  60      13.586  34.438   7.051  1.00 91.88           O1-
ATOM   2642  N   VAL C  61       9.062  32.531   9.336  1.00 92.25           N  
ATOM   2643  CA  VAL C  61       8.609  31.484  10.234  1.00 92.25           C  
ATOM   2644  C   VAL C  61       8.156  30.281   9.422  1.00 92.25           C  
ATOM   2646  O   VAL C  61       8.578  29.156   9.688  1.00 92.25           O  
ATOM   2645  CB  VAL C  61       7.457  31.969  11.148  1.00 92.25           C  
ATOM   2647  CG1 VAL C  61       6.801  30.797  11.859  1.00 92.25           C  
ATOM   2648  CG2 VAL C  61       7.977  33.000  12.156  1.00 92.25           C  
ATOM   2649  N   ILE C  62       7.371  30.453   8.391  1.00 92.19           N  
ATOM   2650  CA  ILE C  62       6.777  29.375   7.613  1.00 92.19           C  
ATOM   2651  C   ILE C  62       7.879  28.594   6.898  1.00 92.19           C  
ATOM   2653  O   ILE C  62       7.797  27.359   6.773  1.00 92.19           O  
ATOM   2652  CB  ILE C  62       5.754  29.906   6.590  1.00 92.19           C  
ATOM   2654  CG1 ILE C  62       4.570  30.562   7.312  1.00 92.19           C  
ATOM   2655  CG2 ILE C  62       5.277  28.781   5.664  1.00 92.19           C  
ATOM   2656  CD1 ILE C  62       3.586  31.266   6.383  1.00 92.19           C  
ATOM   2657  N   GLU C  63       8.891  29.234   6.492  1.00 92.50           N  
ATOM   2658  CA  GLU C  63       9.969  28.578   5.742  1.00 92.50           C  
ATOM   2659  C   GLU C  63      10.820  27.703   6.648  1.00 92.50           C  
ATOM   2661  O   GLU C  63      11.375  26.703   6.199  1.00 92.50           O  
ATOM   2660  CB  GLU C  63      10.844  29.641   5.059  1.00 92.50           C  
ATOM   2662  CG  GLU C  63      10.227  30.234   3.809  1.00 92.50           C  
ATOM   2663  CD  GLU C  63      11.094  31.297   3.158  1.00 92.50           C  
ATOM   2664  OE1 GLU C  63      10.625  31.984   2.219  1.00 92.50           O  
ATOM   2665  OE2 GLU C  63      12.258  31.453   3.588  1.00 92.50           O1-
ATOM   2666  N   ASN C  64      10.844  28.000   7.902  1.00 93.00           N  
ATOM   2667  CA  ASN C  64      11.789  27.312   8.773  1.00 93.00           C  
ATOM   2668  C   ASN C  64      11.078  26.391   9.758  1.00 93.00           C  
ATOM   2670  O   ASN C  64      11.727  25.672  10.516  1.00 93.00           O  
ATOM   2669  CB  ASN C  64      12.672  28.312   9.516  1.00 93.00           C  
ATOM   2671  CG  ASN C  64      13.648  29.016   8.602  1.00 93.00           C  
ATOM   2672  ND2 ASN C  64      13.750  30.344   8.742  1.00 93.00           N  
ATOM   2673  OD1 ASN C  64      14.312  28.391   7.773  1.00 93.00           O  
ATOM   2674  N   LEU C  65       9.781  26.422   9.750  1.00 94.50           N  
ATOM   2675  CA  LEU C  65       9.031  25.609  10.695  1.00 94.50           C  
ATOM   2676  C   LEU C  65       8.977  24.156  10.250  1.00 94.50           C  
ATOM   2678  O   LEU C  65       8.734  23.875   9.070  1.00 94.50           O  
ATOM   2677  CB  LEU C  65       7.609  26.156  10.859  1.00 94.50           C  
ATOM   2679  CG  LEU C  65       7.340  26.984  12.125  1.00 94.50           C  
ATOM   2680  CD1 LEU C  65       6.430  28.156  11.812  1.00 94.50           C  
ATOM   2681  CD2 LEU C  65       6.730  26.094  13.211  1.00 94.50           C  
ATOM   2682  N   ASP C  66       9.234  23.219  11.125  1.00 94.81           N  
ATOM   2683  CA  ASP C  66       9.125  21.781  10.938  1.00 94.81           C  
ATOM   2684  C   ASP C  66       8.578  21.094  12.195  1.00 94.81           C  
ATOM   2686  O   ASP C  66       8.117  21.766  13.109  1.00 94.81           O  
ATOM   2685  CB  ASP C  66      10.477  21.172  10.555  1.00 94.81           C  
ATOM   2687  CG  ASP C  66      10.352  19.938   9.680  1.00 94.81           C  
ATOM   2688  OD1 ASP C  66       9.281  19.297   9.688  1.00 94.81           O  
ATOM   2689  OD2 ASP C  66      11.336  19.609   8.984  1.00 94.81           O1-
ATOM   2690  N   GLY C  67       8.438  19.781  12.125  1.00 94.81           N  
ATOM   2691  CA  GLY C  67       7.918  19.047  13.273  1.00 94.81           C  
ATOM   2692  C   GLY C  67       6.555  18.438  13.016  1.00 94.81           C  
ATOM   2693  O   GLY C  67       6.301  17.906  11.930  1.00 94.81           O  
ATOM   2694  N   VAL C  68       5.754  18.281  14.078  1.00 95.06           N  
ATOM   2695  CA  VAL C  68       4.383  17.781  14.062  1.00 95.06           C  
ATOM   2696  C   VAL C  68       3.461  18.797  14.750  1.00 95.06           C  
ATOM   2698  O   VAL C  68       3.406  18.859  15.977  1.00 95.06           O  
ATOM   2697  CB  VAL C  68       4.273  16.406  14.766  1.00 95.06           C  
ATOM   2699  CG1 VAL C  68       2.861  15.852  14.625  1.00 95.06           C  
ATOM   2700  CG2 VAL C  68       5.301  15.438  14.180  1.00 95.06           C  
ATOM   2701  N   PHE C  69       2.746  19.578  13.891  1.00 93.81           N  
ATOM   2702  CA  PHE C  69       2.010  20.672  14.508  1.00 93.81           C  
ATOM   2703  C   PHE C  69       0.892  21.156  13.594  1.00 93.81           C  
ATOM   2705  O   PHE C  69       0.847  20.797  12.414  1.00 93.81           O  
ATOM   2704  CB  PHE C  69       2.951  21.828  14.844  1.00 93.81           C  
ATOM   2706  CG  PHE C  69       3.613  22.453  13.633  1.00 93.81           C  
ATOM   2707  CD1 PHE C  69       4.867  22.016  13.219  1.00 93.81           C  
ATOM   2708  CD2 PHE C  69       2.980  23.453  12.922  1.00 93.81           C  
ATOM   2709  CE1 PHE C  69       5.480  22.578  12.102  1.00 93.81           C  
ATOM   2710  CE2 PHE C  69       3.588  24.016  11.805  1.00 93.81           C  
ATOM   2711  CZ  PHE C  69       4.840  23.578  11.398  1.00 93.81           C  
ATOM   2712  N   CYS C  70      -0.022  21.906  14.117  1.00 94.44           N  
ATOM   2713  CA  CYS C  70      -0.877  22.875  13.430  1.00 94.44           C  
ATOM   2714  C   CYS C  70      -0.744  24.266  14.055  1.00 94.44           C  
ATOM   2716  O   CYS C  70      -0.463  24.391  15.242  1.00 94.44           O  
ATOM   2715  CB  CYS C  70      -2.336  22.422  13.477  1.00 94.44           C  
ATOM   2717  SG  CYS C  70      -3.055  22.453  15.133  1.00 94.44           S  
ATOM   2718  N   ILE C  71      -0.900  25.266  13.211  1.00 94.50           N  
ATOM   2719  CA  ILE C  71      -0.580  26.609  13.703  1.00 94.50           C  
ATOM   2720  C   ILE C  71      -1.527  27.625  13.070  1.00 94.50           C  
ATOM   2722  O   ILE C  71      -2.025  27.422  11.961  1.00 94.50           O  
ATOM   2721  CB  ILE C  71       0.888  26.984  13.398  1.00 94.50           C  
ATOM   2723  CG1 ILE C  71       1.272  28.266  14.133  1.00 94.50           C  
ATOM   2724  CG2 ILE C  71       1.108  27.125  11.891  1.00 94.50           C  
ATOM   2725  CD1 ILE C  71       2.771  28.531  14.172  1.00 94.50           C  
ATOM   2726  N   LEU C  72      -1.844  28.609  13.789  1.00 94.69           N  
ATOM   2727  CA  LEU C  72      -2.512  29.812  13.336  1.00 94.69           C  
ATOM   2728  C   LEU C  72      -1.719  31.062  13.734  1.00 94.69           C  
ATOM   2730  O   LEU C  72      -1.308  31.188  14.891  1.00 94.69           O  
ATOM   2729  CB  LEU C  72      -3.930  29.891  13.914  1.00 94.69           C  
ATOM   2731  CG  LEU C  72      -4.770  31.094  13.484  1.00 94.69           C  
ATOM   2732  CD1 LEU C  72      -6.246  30.719  13.422  1.00 94.69           C  
ATOM   2733  CD2 LEU C  72      -4.555  32.281  14.430  1.00 94.69           C  
ATOM   2734  N   ILE C  73      -1.466  31.938  12.797  1.00 95.31           N  
ATOM   2735  CA  ILE C  73      -0.710  33.156  13.039  1.00 95.31           C  
ATOM   2736  C   ILE C  73      -1.497  34.375  12.523  1.00 95.31           C  
ATOM   2738  O   ILE C  73      -1.917  34.406  11.367  1.00 95.31           O  
ATOM   2737  CB  ILE C  73       0.683  33.094  12.375  1.00 95.31           C  
ATOM   2739  CG1 ILE C  73       1.462  31.875  12.859  1.00 95.31           C  
ATOM   2740  CG2 ILE C  73       1.463  34.406  12.648  1.00 95.31           C  
ATOM   2741  CD1 ILE C  73       2.768  31.641  12.117  1.00 95.31           C  
ATOM   2742  N   TYR C  74      -1.692  35.250  13.375  1.00 94.81           N  
ATOM   2743  CA  TYR C  74      -2.180  36.562  13.000  1.00 94.81           C  
ATOM   2744  C   TYR C  74      -1.136  37.625  13.289  1.00 94.81           C  
ATOM   2746  O   TYR C  74      -0.575  37.688  14.391  1.00 94.81           O  
ATOM   2745  CB  TYR C  74      -3.480  36.875  13.742  1.00 94.81           C  
ATOM   2747  CG  TYR C  74      -3.928  38.312  13.586  1.00 94.81           C  
ATOM   2748  CD1 TYR C  74      -3.654  39.281  14.570  1.00 94.81           C  
ATOM   2749  CD2 TYR C  74      -4.621  38.719  12.453  1.00 94.81           C  
ATOM   2750  CE1 TYR C  74      -4.066  40.594  14.430  1.00 94.81           C  
ATOM   2751  CE2 TYR C  74      -5.039  40.062  12.305  1.00 94.81           C  
ATOM   2753  CZ  TYR C  74      -4.754  40.969  13.297  1.00 94.81           C  
ATOM   2752  OH  TYR C  74      -5.164  42.281  13.156  1.00 94.81           O  
ATOM   2754  N   HIS C  75      -0.825  38.375  12.305  1.00 94.44           N  
ATOM   2755  CA  HIS C  75       0.089  39.500  12.453  1.00 94.44           C  
ATOM   2756  C   HIS C  75      -0.293  40.656  11.516  1.00 94.44           C  
ATOM   2758  O   HIS C  75      -0.111  40.562  10.305  1.00 94.44           O  
ATOM   2757  CB  HIS C  75       1.529  39.062  12.180  1.00 94.44           C  
ATOM   2759  CG  HIS C  75       2.533  40.156  12.359  1.00 94.44           C  
ATOM   2760  CD2 HIS C  75       3.365  40.750  11.469  1.00 94.44           C  
ATOM   2761  ND1 HIS C  75       2.770  40.750  13.570  1.00 94.44           N  
ATOM   2762  CE1 HIS C  75       3.705  41.688  13.430  1.00 94.44           C  
ATOM   2763  NE2 HIS C  75       4.082  41.688  12.156  1.00 94.44           N  
ATOM   2764  N   PHE C  76      -0.823  41.781  12.125  1.00 87.50           N  
ATOM   2765  CA  PHE C  76      -1.296  42.969  11.414  1.00 87.50           C  
ATOM   2766  C   PHE C  76      -2.314  42.594  10.344  1.00 87.50           C  
ATOM   2768  O   PHE C  76      -3.447  42.250  10.664  1.00 87.50           O  
ATOM   2767  CB  PHE C  76      -0.122  43.719  10.781  1.00 87.50           C  
ATOM   2769  CG  PHE C  76       0.675  44.562  11.766  1.00 87.50           C  
ATOM   2770  CD1 PHE C  76       0.173  45.750  12.266  1.00 87.50           C  
ATOM   2771  CD2 PHE C  76       1.927  44.125  12.188  1.00 87.50           C  
ATOM   2772  CE1 PHE C  76       0.909  46.500  13.180  1.00 87.50           C  
ATOM   2773  CE2 PHE C  76       2.668  44.875  13.094  1.00 87.50           C  
ATOM   2774  CZ  PHE C  76       2.158  46.062  13.586  1.00 87.50           C  
ATOM   2775  N   ASN C  77      -1.898  42.406   9.086  1.00 86.75           N  
ATOM   2776  CA  ASN C  77      -2.812  42.188   7.977  1.00 86.75           C  
ATOM   2777  C   ASN C  77      -2.668  40.750   7.430  1.00 86.75           C  
ATOM   2779  O   ASN C  77      -3.166  40.438   6.344  1.00 86.75           O  
ATOM   2778  CB  ASN C  77      -2.586  43.188   6.863  1.00 86.75           C  
ATOM   2780  CG  ASN C  77      -3.104  44.562   7.223  1.00 86.75           C  
ATOM   2781  ND2 ASN C  77      -2.416  45.625   6.750  1.00 86.75           N  
ATOM   2782  OD1 ASN C  77      -4.109  44.719   7.922  1.00 86.75           O  
ATOM   2783  N   ASP C  78      -1.985  39.938   8.211  1.00 90.94           N  
ATOM   2784  CA  ASP C  78      -1.808  38.562   7.746  1.00 90.94           C  
ATOM   2785  C   ASP C  78      -2.498  37.562   8.680  1.00 90.94           C  
ATOM   2787  O   ASP C  78      -2.281  37.594   9.891  1.00 90.94           O  
ATOM   2786  CB  ASP C  78      -0.320  38.219   7.625  1.00 90.94           C  
ATOM   2788  CG  ASP C  78       0.348  38.906   6.438  1.00 90.94           C  
ATOM   2789  OD1 ASP C  78      -0.274  39.000   5.359  1.00 90.94           O  
ATOM   2790  OD2 ASP C  78       1.507  39.344   6.586  1.00 90.94           O1-
ATOM   2791  N   LEU C  79      -3.361  36.875   8.195  1.00 93.94           N  
ATOM   2792  CA  LEU C  79      -3.953  35.719   8.883  1.00 93.94           C  
ATOM   2793  C   LEU C  79      -3.650  34.438   8.141  1.00 93.94           C  
ATOM   2795  O   LEU C  79      -4.066  34.250   6.992  1.00 93.94           O  
ATOM   2794  CB  LEU C  79      -5.465  35.906   9.023  1.00 93.94           C  
ATOM   2796  CG  LEU C  79      -6.234  34.750   9.664  1.00 93.94           C  
ATOM   2797  CD1 LEU C  79      -5.766  34.531  11.102  1.00 93.94           C  
ATOM   2798  CD2 LEU C  79      -7.734  35.000   9.617  1.00 93.94           C  
ATOM   2799  N   LEU C  80      -2.924  33.562   8.836  1.00 95.62           N  
ATOM   2800  CA  LEU C  80      -2.496  32.344   8.180  1.00 95.62           C  
ATOM   2801  C   LEU C  80      -2.736  31.141   9.078  1.00 95.62           C  
ATOM   2803  O   LEU C  80      -2.648  31.234  10.305  1.00 95.62           O  
ATOM   2802  CB  LEU C  80      -1.015  32.438   7.801  1.00 95.62           C  
ATOM   2804  CG  LEU C  80      -0.609  33.594   6.902  1.00 95.62           C  
ATOM   2805  CD1 LEU C  80       0.121  34.656   7.711  1.00 95.62           C  
ATOM   2806  CD2 LEU C  80       0.260  33.094   5.750  1.00 95.62           C  
ATOM   2807  N   ILE C  81      -3.080  30.016   8.484  1.00 95.25           N  
ATOM   2808  CA  ILE C  81      -3.148  28.734   9.172  1.00 95.25           C  
ATOM   2809  C   ILE C  81      -2.305  27.703   8.414  1.00 95.25           C  
ATOM   2811  O   ILE C  81      -2.141  27.797   7.199  1.00 95.25           O  
ATOM   2810  CB  ILE C  81      -4.605  28.234   9.297  1.00 95.25           C  
ATOM   2812  CG1 ILE C  81      -5.227  28.031   7.914  1.00 95.25           C  
ATOM   2813  CG2 ILE C  81      -5.438  29.219  10.133  1.00 95.25           C  
ATOM   2814  CD1 ILE C  81      -6.645  27.484   7.945  1.00 95.25           C  
ATOM   2815  N   GLY C  82      -1.679  26.781   9.188  1.00 95.31           N  
ATOM   2816  CA  GLY C  82      -0.800  25.812   8.570  1.00 95.31           C  
ATOM   2817  C   GLY C  82      -0.699  24.516   9.367  1.00 95.31           C  
ATOM   2818  O   GLY C  82      -1.121  24.453  10.523  1.00 95.31           O  
ATOM   2819  N   LYS C  83      -0.225  23.500   8.625  1.00 95.06           N  
ATOM   2820  CA  LYS C  83       0.009  22.188   9.219  1.00 95.06           C  
ATOM   2821  C   LYS C  83       1.340  21.609   8.758  1.00 95.06           C  
ATOM   2823  O   LYS C  83       1.823  21.938   7.672  1.00 95.06           O  
ATOM   2822  CB  LYS C  83      -1.133  21.234   8.875  1.00 95.06           C  
ATOM   2824  CG  LYS C  83      -1.254  20.047   9.820  1.00 95.06           C  
ATOM   2825  CD  LYS C  83      -2.488  19.203   9.508  1.00 95.06           C  
ATOM   2826  CE  LYS C  83      -2.412  17.828  10.164  1.00 95.06           C  
ATOM   2827  NZ  LYS C  83      -3.385  16.875   9.555  1.00 95.06           N1+
ATOM   2828  N   SER C  84       1.839  20.797   9.641  1.00 95.62           N  
ATOM   2829  CA  SER C  84       3.080  20.109   9.297  1.00 95.62           C  
ATOM   2830  C   SER C  84       2.838  19.000   8.273  1.00 95.62           C  
ATOM   2832  O   SER C  84       1.693  18.625   8.016  1.00 95.62           O  
ATOM   2831  CB  SER C  84       3.729  19.516  10.555  1.00 95.62           C  
ATOM   2833  OG  SER C  84       2.842  18.625  11.203  1.00 95.62           O  
ATOM   2834  N   ILE C  85       3.943  18.453   7.695  1.00 95.31           N  
ATOM   2835  CA  ILE C  85       3.896  17.359   6.734  1.00 95.31           C  
ATOM   2836  C   ILE C  85       3.414  16.094   7.426  1.00 95.31           C  
ATOM   2838  O   ILE C  85       2.506  15.414   6.938  1.00 95.31           O  
ATOM   2837  CB  ILE C  85       5.277  17.125   6.082  1.00 95.31           C  
ATOM   2839  CG1 ILE C  85       5.602  18.250   5.094  1.00 95.31           C  
ATOM   2840  CG2 ILE C  85       5.316  15.758   5.387  1.00 95.31           C  
ATOM   2841  CD1 ILE C  85       7.039  18.234   4.590  1.00 95.31           C  
ATOM   2842  N   GLN C  86       4.129  15.805   8.492  1.00 92.31           N  
ATOM   2843  CA  GLN C  86       3.715  14.633   9.266  1.00 92.31           C  
ATOM   2844  C   GLN C  86       2.393  14.891   9.984  1.00 92.31           C  
ATOM   2846  O   GLN C  86       2.227  15.930  10.633  1.00 92.31           O  
ATOM   2845  CB  GLN C  86       4.797  14.250  10.273  1.00 92.31           C  
ATOM   2847  CG  GLN C  86       4.492  12.969  11.039  1.00 92.31           C  
ATOM   2848  CD  GLN C  86       5.711  12.391  11.734  1.00 92.31           C  
ATOM   2849  NE2 GLN C  86       6.305  13.172  12.625  1.00 92.31           N  
ATOM   2850  OE1 GLN C  86       6.117  11.258  11.461  1.00 92.31           O  
ATOM   2851  N   SER C  87       1.454  13.922   9.836  1.00 86.19           N  
ATOM   2852  CA  SER C  87       0.105  14.109  10.359  1.00 86.19           C  
ATOM   2853  C   SER C  87       0.100  14.117  11.883  1.00 86.19           C  
ATOM   2855  O   SER C  87       0.490  13.133  12.508  1.00 86.19           O  
ATOM   2854  CB  SER C  87      -0.830  13.016   9.836  1.00 86.19           C  
ATOM   2856  OG  SER C  87      -2.186  13.391  10.023  1.00 86.19           O  
ATOM   2857  N   GLY C  88      -0.233  15.211  12.391  1.00 86.62           N  
ATOM   2858  CA  GLY C  88      -0.489  15.438  13.805  1.00 86.62           C  
ATOM   2859  C   GLY C  88      -1.864  16.016  14.078  1.00 86.62           C  
ATOM   2860  O   GLY C  88      -2.869  15.500  13.578  1.00 86.62           O  
ATOM   2861  N   PRO C  89      -1.807  17.078  14.891  1.00 88.38           N  
ATOM   2862  CA  PRO C  89      -3.107  17.703  15.133  1.00 88.38           C  
ATOM   2863  C   PRO C  89      -3.758  18.234  13.852  1.00 88.38           C  
ATOM   2865  O   PRO C  89      -3.082  18.828  13.016  1.00 88.38           O  
ATOM   2864  CB  PRO C  89      -2.775  18.859  16.078  1.00 88.38           C  
ATOM   2866  CG  PRO C  89      -1.470  18.469  16.703  1.00 88.38           C  
ATOM   2867  CD  PRO C  89      -0.690  17.656  15.711  1.00 88.38           C  
ATOM   2868  N   ALA C  90      -5.023  17.906  13.711  1.00 90.00           N  
ATOM   2869  CA  ALA C  90      -5.773  18.391  12.547  1.00 90.00           C  
ATOM   2870  C   ALA C  90      -6.156  19.859  12.711  1.00 90.00           C  
ATOM   2872  O   ALA C  90      -5.945  20.438  13.773  1.00 90.00           O  
ATOM   2871  CB  ALA C  90      -7.023  17.531  12.328  1.00 90.00           C  
ATOM   2873  N   LEU C  91      -6.566  20.438  11.680  1.00 91.62           N  
ATOM   2874  CA  LEU C  91      -7.039  21.828  11.711  1.00 91.62           C  
ATOM   2875  C   LEU C  91      -8.156  22.031  10.703  1.00 91.62           C  
ATOM   2877  O   LEU C  91      -7.961  21.844   9.500  1.00 91.62           O  
ATOM   2876  CB  LEU C  91      -5.887  22.797  11.422  1.00 91.62           C  
ATOM   2878  CG  LEU C  91      -6.141  24.266  11.742  1.00 91.62           C  
ATOM   2879  CD1 LEU C  91      -6.363  24.453  13.234  1.00 91.62           C  
ATOM   2880  CD2 LEU C  91      -4.984  25.125  11.250  1.00 91.62           C  
ATOM   2881  N   PHE C  92      -9.289  22.391  11.211  1.00 93.19           N  
ATOM   2882  CA  PHE C  92     -10.484  22.656  10.414  1.00 93.19           C  
ATOM   2883  C   PHE C  92     -10.945  24.094  10.609  1.00 93.19           C  
ATOM   2885  O   PHE C  92     -10.641  24.719  11.625  1.00 93.19           O  
ATOM   2884  CB  PHE C  92     -11.609  21.688  10.789  1.00 93.19           C  
ATOM   2886  CG  PHE C  92     -11.266  20.250  10.539  1.00 93.19           C  
ATOM   2887  CD1 PHE C  92     -11.469  19.672   9.289  1.00 93.19           C  
ATOM   2888  CD2 PHE C  92     -10.734  19.469  11.555  1.00 93.19           C  
ATOM   2889  CE1 PHE C  92     -11.156  18.328   9.062  1.00 93.19           C  
ATOM   2890  CE2 PHE C  92     -10.422  18.125  11.336  1.00 93.19           C  
ATOM   2891  CZ  PHE C  92     -10.633  17.562  10.086  1.00 93.19           C  
ATOM   2892  N   TYR C  93     -11.625  24.609   9.609  1.00 93.06           N  
ATOM   2893  CA  TYR C  93     -12.203  25.938   9.766  1.00 93.06           C  
ATOM   2894  C   TYR C  93     -13.477  26.078   8.938  1.00 93.06           C  
ATOM   2896  O   TYR C  93     -13.711  25.312   8.008  1.00 93.06           O  
ATOM   2895  CB  TYR C  93     -11.195  27.016   9.344  1.00 93.06           C  
ATOM   2897  CG  TYR C  93     -10.898  27.031   7.867  1.00 93.06           C  
ATOM   2898  CD1 TYR C  93      -9.930  26.188   7.316  1.00 93.06           C  
ATOM   2899  CD2 TYR C  93     -11.586  27.891   7.012  1.00 93.06           C  
ATOM   2900  CE1 TYR C  93      -9.656  26.203   5.953  1.00 93.06           C  
ATOM   2901  CE2 TYR C  93     -11.320  27.906   5.648  1.00 93.06           C  
ATOM   2903  CZ  TYR C  93     -10.359  27.062   5.129  1.00 93.06           C  
ATOM   2902  OH  TYR C  93     -10.086  27.078   3.777  1.00 93.06           O  
ATOM   2904  N   CYS C  94     -14.328  26.953   9.336  1.00 92.94           N  
ATOM   2905  CA  CYS C  94     -15.523  27.375   8.617  1.00 92.94           C  
ATOM   2906  C   CYS C  94     -15.766  28.875   8.766  1.00 92.94           C  
ATOM   2908  O   CYS C  94     -15.297  29.484   9.727  1.00 92.94           O  
ATOM   2907  CB  CYS C  94     -16.750  26.594   9.109  1.00 92.94           C  
ATOM   2909  SG  CYS C  94     -17.297  27.078  10.758  1.00 92.94           S  
ATOM   2910  N   LYS C  95     -16.375  29.312   7.707  1.00 91.38           N  
ATOM   2911  CA  LYS C  95     -16.625  30.750   7.680  1.00 91.38           C  
ATOM   2912  C   LYS C  95     -18.125  31.062   7.703  1.00 91.38           C  
ATOM   2914  O   LYS C  95     -18.906  30.375   7.051  1.00 91.38           O  
ATOM   2913  CB  LYS C  95     -15.984  31.391   6.441  1.00 91.38           C  
ATOM   2915  CG  LYS C  95     -14.500  31.094   6.297  1.00 91.38           C  
ATOM   2916  CD  LYS C  95     -13.969  31.547   4.938  1.00 91.38           C  
ATOM   2917  CE  LYS C  95     -12.555  31.031   4.691  1.00 91.38           C  
ATOM   2918  NZ  LYS C  95     -12.070  31.375   3.322  1.00 91.38           N1+
ATOM   2919  N   LYS C  96     -18.453  32.000   8.469  1.00 89.12           N  
ATOM   2920  CA  LYS C  96     -19.797  32.594   8.508  1.00 89.12           C  
ATOM   2921  C   LYS C  96     -19.750  34.094   8.695  1.00 89.12           C  
ATOM   2923  O   LYS C  96     -19.344  34.594   9.750  1.00 89.12           O  
ATOM   2922  CB  LYS C  96     -20.625  31.938   9.617  1.00 89.12           C  
ATOM   2924  CG  LYS C  96     -22.109  32.312   9.586  1.00 89.12           C  
ATOM   2925  CD  LYS C  96     -22.891  31.609  10.688  1.00 89.12           C  
ATOM   2926  CE  LYS C  96     -24.359  31.984  10.656  1.00 89.12           C  
ATOM   2927  NZ  LYS C  96     -25.141  31.281  11.719  1.00 89.12           N1+
ATOM   2928  N   ASN C  97     -20.172  34.812   7.598  1.00 86.56           N  
ATOM   2929  CA  ASN C  97     -20.047  36.250   7.566  1.00 86.56           C  
ATOM   2930  C   ASN C  97     -18.594  36.688   7.754  1.00 86.56           C  
ATOM   2932  O   ASN C  97     -17.719  36.312   6.961  1.00 86.56           O  
ATOM   2931  CB  ASN C  97     -20.938  36.906   8.633  1.00 86.56           C  
ATOM   2933  CG  ASN C  97     -22.391  36.531   8.461  1.00 86.56           C  
ATOM   2934  ND2 ASN C  97     -23.125  36.500   9.570  1.00 86.56           N  
ATOM   2935  OD1 ASN C  97     -22.859  36.281   7.348  1.00 86.56           O  
ATOM   2936  N   MET C  98     -18.203  37.375   8.844  1.00 89.62           N  
ATOM   2937  CA  MET C  98     -16.828  37.812   9.078  1.00 89.62           C  
ATOM   2938  C   MET C  98     -16.234  37.125  10.305  1.00 89.62           C  
ATOM   2940  O   MET C  98     -15.297  37.656  10.922  1.00 89.62           O  
ATOM   2939  CB  MET C  98     -16.766  39.344   9.242  1.00 89.62           C  
ATOM   2941  CG  MET C  98     -17.047  40.094   7.957  1.00 89.62           C  
ATOM   2942  SD  MET C  98     -15.906  39.656   6.594  1.00 89.62           S  
ATOM   2943  CE  MET C  98     -14.469  40.656   7.023  1.00 89.62           C  
ATOM   2944  N   ASP C  99     -16.875  35.938  10.562  1.00 91.56           N  
ATOM   2945  CA  ASP C  99     -16.344  35.062  11.617  1.00 91.56           C  
ATOM   2946  C   ASP C  99     -15.641  33.844  11.023  1.00 91.56           C  
ATOM   2948  O   ASP C  99     -16.125  33.281  10.047  1.00 91.56           O  
ATOM   2947  CB  ASP C  99     -17.453  34.625  12.562  1.00 91.56           C  
ATOM   2949  CG  ASP C  99     -18.062  35.781  13.344  1.00 91.56           C  
ATOM   2950  OD1 ASP C  99     -17.484  36.906  13.336  1.00 91.56           O  
ATOM   2951  OD2 ASP C  99     -19.125  35.594  13.969  1.00 91.56           O1-
ATOM   2952  N   ILE C 100     -14.570  33.562  11.578  1.00 92.62           N  
ATOM   2953  CA  ILE C 100     -13.891  32.344  11.203  1.00 92.62           C  
ATOM   2954  C   ILE C 100     -13.797  31.406  12.422  1.00 92.62           C  
ATOM   2956  O   ILE C 100     -13.305  31.812  13.477  1.00 92.62           O  
ATOM   2955  CB  ILE C 100     -12.477  32.625  10.648  1.00 92.62           C  
ATOM   2957  CG1 ILE C 100     -11.852  31.328  10.102  1.00 92.62           C  
ATOM   2958  CG2 ILE C 100     -11.586  33.250  11.719  1.00 92.62           C  
ATOM   2959  CD1 ILE C 100     -10.641  31.562   9.203  1.00 92.62           C  
ATOM   2960  N   PHE C 101     -14.383  30.297  12.297  1.00 92.06           N  
ATOM   2961  CA  PHE C 101     -14.352  29.266  13.328  1.00 92.06           C  
ATOM   2962  C   PHE C 101     -13.227  28.266  13.062  1.00 92.06           C  
ATOM   2964  O   PHE C 101     -13.133  27.703  11.961  1.00 92.06           O  
ATOM   2963  CB  PHE C 101     -15.688  28.531  13.406  1.00 92.06           C  
ATOM   2965  CG  PHE C 101     -16.875  29.438  13.609  1.00 92.06           C  
ATOM   2966  CD1 PHE C 101     -17.344  29.703  14.891  1.00 92.06           C  
ATOM   2967  CD2 PHE C 101     -17.500  30.031  12.523  1.00 92.06           C  
ATOM   2968  CE1 PHE C 101     -18.438  30.531  15.078  1.00 92.06           C  
ATOM   2969  CE2 PHE C 101     -18.594  30.875  12.711  1.00 92.06           C  
ATOM   2970  CZ  PHE C 101     -19.062  31.125  13.992  1.00 92.06           C  
ATOM   2971  N   VAL C 102     -12.375  28.031  14.008  1.00 91.44           N  
ATOM   2972  CA  VAL C 102     -11.219  27.156  13.852  1.00 91.44           C  
ATOM   2973  C   VAL C 102     -11.195  26.109  14.969  1.00 91.44           C  
ATOM   2975  O   VAL C 102     -11.422  26.453  16.141  1.00 91.44           O  
ATOM   2974  CB  VAL C 102      -9.898  27.953  13.836  1.00 91.44           C  
ATOM   2976  CG1 VAL C 102      -8.711  27.016  13.578  1.00 91.44           C  
ATOM   2977  CG2 VAL C 102      -9.953  29.062  12.781  1.00 91.44           C  
ATOM   2978  N   SER C 103     -10.938  24.859  14.578  1.00 90.12           N  
ATOM   2979  CA  SER C 103     -10.844  23.797  15.562  1.00 90.12           C  
ATOM   2980  C   SER C 103      -9.945  22.672  15.070  1.00 90.12           C  
ATOM   2982  O   SER C 103      -9.773  22.484  13.859  1.00 90.12           O  
ATOM   2981  CB  SER C 103     -12.234  23.250  15.891  1.00 90.12           C  
ATOM   2983  OG  SER C 103     -12.148  22.172  16.812  1.00 90.12           O  
ATOM   2984  N   ASP C 104      -9.359  21.875  15.992  1.00 88.19           N  
ATOM   2985  CA  ASP C 104      -8.547  20.703  15.641  1.00 88.19           C  
ATOM   2986  C   ASP C 104      -9.414  19.453  15.539  1.00 88.19           C  
ATOM   2988  O   ASP C 104      -8.914  18.375  15.211  1.00 88.19           O  
ATOM   2987  CB  ASP C 104      -7.438  20.500  16.672  1.00 88.19           C  
ATOM   2989  CG  ASP C 104      -7.969  20.203  18.062  1.00 88.19           C  
ATOM   2990  OD1 ASP C 104      -9.070  20.672  18.422  1.00 88.19           O  
ATOM   2991  OD2 ASP C 104      -7.281  19.484  18.812  1.00 88.19           O1-
ATOM   2992  N   LYS C 105     -10.641  19.578  15.773  1.00 88.50           N  
ATOM   2993  CA  LYS C 105     -11.617  18.500  15.617  1.00 88.50           C  
ATOM   2994  C   LYS C 105     -12.789  18.938  14.742  1.00 88.50           C  
ATOM   2996  O   LYS C 105     -13.344  20.016  14.945  1.00 88.50           O  
ATOM   2995  CB  LYS C 105     -12.133  18.031  16.984  1.00 88.50           C  
ATOM   2997  CG  LYS C 105     -11.070  17.391  17.859  1.00 88.50           C  
ATOM   2998  CD  LYS C 105     -11.664  16.844  19.141  1.00 88.50           C  
ATOM   2999  CE  LYS C 105     -10.602  16.172  20.016  1.00 88.50           C  
ATOM   3000  NZ  LYS C 105     -11.188  15.625  21.281  1.00 88.50           N1+
ATOM   3001  N   ILE C 106     -13.117  18.094  13.867  1.00 90.25           N  
ATOM   3002  CA  ILE C 106     -14.195  18.438  12.953  1.00 90.25           C  
ATOM   3003  C   ILE C 106     -15.523  18.500  13.711  1.00 90.25           C  
ATOM   3005  O   ILE C 106     -16.375  19.328  13.422  1.00 90.25           O  
ATOM   3004  CB  ILE C 106     -14.289  17.453  11.773  1.00 90.25           C  
ATOM   3006  CG1 ILE C 106     -15.164  18.016  10.656  1.00 90.25           C  
ATOM   3007  CG2 ILE C 106     -14.828  16.094  12.258  1.00 90.25           C  
ATOM   3008  CD1 ILE C 106     -15.000  17.312   9.320  1.00 90.25           C  
ATOM   3009  N   SER C 107     -15.703  17.703  14.750  1.00 87.56           N  
ATOM   3010  CA  SER C 107     -16.922  17.656  15.547  1.00 87.56           C  
ATOM   3011  C   SER C 107     -17.125  18.938  16.344  1.00 87.56           C  
ATOM   3013  O   SER C 107     -18.250  19.359  16.578  1.00 87.56           O  
ATOM   3012  CB  SER C 107     -16.891  16.453  16.500  1.00 87.56           C  
ATOM   3014  OG  SER C 107     -15.742  16.500  17.312  1.00 87.56           O  
ATOM   3015  N   ASP C 108     -16.062  19.516  16.656  1.00 88.62           N  
ATOM   3016  CA  ASP C 108     -16.156  20.719  17.484  1.00 88.62           C  
ATOM   3017  C   ASP C 108     -16.625  21.922  16.672  1.00 88.62           C  
ATOM   3019  O   ASP C 108     -17.094  22.906  17.234  1.00 88.62           O  
ATOM   3018  CB  ASP C 108     -14.805  21.016  18.141  1.00 88.62           C  
ATOM   3020  CG  ASP C 108     -14.438  20.016  19.234  1.00 88.62           C  
ATOM   3021  OD1 ASP C 108     -15.305  19.219  19.641  1.00 88.62           O  
ATOM   3022  OD2 ASP C 108     -13.281  20.047  19.703  1.00 88.62           O1-
ATOM   3023  N   ILE C 109     -16.422  21.844  15.406  1.00 87.81           N  
ATOM   3024  CA  ILE C 109     -16.906  22.953  14.562  1.00 87.81           C  
ATOM   3025  C   ILE C 109     -18.422  23.031  14.641  1.00 87.81           C  
ATOM   3027  O   ILE C 109     -18.984  24.125  14.617  1.00 87.81           O  
ATOM   3026  CB  ILE C 109     -16.453  22.766  13.102  1.00 87.81           C  
ATOM   3028  CG1 ILE C 109     -14.922  22.891  12.992  1.00 87.81           C  
ATOM   3029  CG2 ILE C 109     -17.141  23.797  12.195  1.00 87.81           C  
ATOM   3030  CD1 ILE C 109     -14.398  24.312  13.180  1.00 87.81           C  
ATOM   3031  N   LYS C 110     -19.062  21.938  14.789  1.00 79.38           N  
ATOM   3032  CA  LYS C 110     -20.516  21.906  14.945  1.00 79.38           C  
ATOM   3033  C   LYS C 110     -20.938  22.625  16.219  1.00 79.38           C  
ATOM   3035  O   LYS C 110     -21.984  23.281  16.266  1.00 79.38           O  
ATOM   3034  CB  LYS C 110     -21.031  20.469  14.961  1.00 79.38           C  
ATOM   3036  CG  LYS C 110     -22.547  20.359  14.844  1.00 79.38           C  
ATOM   3037  CD  LYS C 110     -22.984  18.891  14.805  1.00 79.38           C  
ATOM   3038  CE  LYS C 110     -24.500  18.781  14.758  1.00 79.38           C  
ATOM   3039  NZ  LYS C 110     -24.953  17.359  14.758  1.00 79.38           N1+
ATOM   3040  N   PHE C 111     -20.109  22.500  17.156  1.00 81.44           N  
ATOM   3041  CA  PHE C 111     -20.391  23.141  18.438  1.00 81.44           C  
ATOM   3042  C   PHE C 111     -20.188  24.641  18.344  1.00 81.44           C  
ATOM   3044  O   PHE C 111     -20.953  25.422  18.906  1.00 81.44           O  
ATOM   3043  CB  PHE C 111     -19.500  22.547  19.531  1.00 81.44           C  
ATOM   3045  CG  PHE C 111     -19.750  23.141  20.891  1.00 81.44           C  
ATOM   3046  CD1 PHE C 111     -18.891  24.109  21.406  1.00 81.44           C  
ATOM   3047  CD2 PHE C 111     -20.844  22.734  21.656  1.00 81.44           C  
ATOM   3048  CE1 PHE C 111     -19.125  24.656  22.672  1.00 81.44           C  
ATOM   3049  CE2 PHE C 111     -21.078  23.281  22.922  1.00 81.44           C  
ATOM   3050  CZ  PHE C 111     -20.219  24.250  23.422  1.00 81.44           C  
ATOM   3051  N   LEU C 112     -19.219  25.000  17.609  1.00 83.12           N  
ATOM   3052  CA  LEU C 112     -18.906  26.406  17.469  1.00 83.12           C  
ATOM   3053  C   LEU C 112     -19.922  27.109  16.578  1.00 83.12           C  
ATOM   3055  O   LEU C 112     -20.172  28.312  16.750  1.00 83.12           O  
ATOM   3054  CB  LEU C 112     -17.500  26.594  16.891  1.00 83.12           C  
ATOM   3056  CG  LEU C 112     -16.344  26.141  17.781  1.00 83.12           C  
ATOM   3057  CD1 LEU C 112     -15.016  26.250  17.016  1.00 83.12           C  
ATOM   3058  CD2 LEU C 112     -16.297  26.984  19.047  1.00 83.12           C  
ATOM   3059  N   ASN C 113     -20.438  26.391  15.609  1.00 82.50           N  
ATOM   3060  CA  ASN C 113     -21.469  26.891  14.688  1.00 82.50           C  
ATOM   3061  C   ASN C 113     -22.688  25.984  14.648  1.00 82.50           C  
ATOM   3063  O   ASN C 113     -22.891  25.234  13.688  1.00 82.50           O  
ATOM   3062  CB  ASN C 113     -20.875  27.047  13.281  1.00 82.50           C  
ATOM   3064  CG  ASN C 113     -21.812  27.781  12.344  1.00 82.50           C  
ATOM   3065  ND2 ASN C 113     -21.375  27.984  11.102  1.00 82.50           N  
ATOM   3066  OD1 ASN C 113     -22.922  28.188  12.727  1.00 82.50           O  
ATOM   3067  N   PRO C 114     -23.547  26.125  15.617  1.00 78.44           N  
ATOM   3068  CA  PRO C 114     -24.672  25.188  15.781  1.00 78.44           C  
ATOM   3069  C   PRO C 114     -25.672  25.266  14.641  1.00 78.44           C  
ATOM   3071  O   PRO C 114     -26.422  24.312  14.406  1.00 78.44           O  
ATOM   3070  CB  PRO C 114     -25.297  25.641  17.109  1.00 78.44           C  
ATOM   3072  CG  PRO C 114     -24.406  26.719  17.609  1.00 78.44           C  
ATOM   3073  CD  PRO C 114     -23.391  27.031  16.562  1.00 78.44           C  
ATOM   3074  N   ASP C 115     -25.719  26.344  13.922  1.00 80.44           N  
ATOM   3075  CA  ASP C 115     -26.688  26.500  12.836  1.00 80.44           C  
ATOM   3076  C   ASP C 115     -26.234  25.750  11.586  1.00 80.44           C  
ATOM   3078  O   ASP C 115     -26.984  25.656  10.609  1.00 80.44           O  
ATOM   3077  CB  ASP C 115     -26.891  27.984  12.516  1.00 80.44           C  
ATOM   3079  CG  ASP C 115     -27.500  28.750  13.680  1.00 80.44           C  
ATOM   3080  OD1 ASP C 115     -28.281  28.172  14.453  1.00 80.44           O  
ATOM   3081  OD2 ASP C 115     -27.188  29.953  13.812  1.00 80.44           O1-
ATOM   3082  N   MET C 116     -25.141  25.156  11.609  1.00 81.50           N  
ATOM   3083  CA  MET C 116     -24.609  24.484  10.430  1.00 81.50           C  
ATOM   3084  C   MET C 116     -25.109  23.047  10.344  1.00 81.50           C  
ATOM   3086  O   MET C 116     -25.141  22.328  11.352  1.00 81.50           O  
ATOM   3085  CB  MET C 116     -23.078  24.500  10.438  1.00 81.50           C  
ATOM   3087  CG  MET C 116     -22.453  23.953   9.164  1.00 81.50           C  
ATOM   3088  SD  MET C 116     -20.609  24.047   9.195  1.00 81.50           S  
ATOM   3089  CE  MET C 116     -20.375  25.766   8.656  1.00 81.50           C  
ATOM   3090  N   THR C 117     -25.609  22.656   9.180  1.00 82.06           N  
ATOM   3091  CA  THR C 117     -26.000  21.266   8.930  1.00 82.06           C  
ATOM   3092  C   THR C 117     -24.797  20.438   8.469  1.00 82.06           C  
ATOM   3094  O   THR C 117     -24.047  20.859   7.582  1.00 82.06           O  
ATOM   3093  CB  THR C 117     -27.109  21.188   7.875  1.00 82.06           C  
ATOM   3095  CG2 THR C 117     -27.750  19.797   7.852  1.00 82.06           C  
ATOM   3096  OG1 THR C 117     -28.125  22.156   8.180  1.00 82.06           O  
ATOM   3097  N   PHE C 118     -24.562  19.344   9.156  1.00 87.81           N  
ATOM   3098  CA  PHE C 118     -23.484  18.438   8.781  1.00 87.81           C  
ATOM   3099  C   PHE C 118     -23.922  17.516   7.656  1.00 87.81           C  
ATOM   3101  O   PHE C 118     -24.391  16.391   7.910  1.00 87.81           O  
ATOM   3100  CB  PHE C 118     -23.016  17.609   9.992  1.00 87.81           C  
ATOM   3102  CG  PHE C 118     -21.859  18.234  10.734  1.00 87.81           C  
ATOM   3103  CD1 PHE C 118     -20.766  17.453  11.086  1.00 87.81           C  
ATOM   3104  CD2 PHE C 118     -21.891  19.578  11.086  1.00 87.81           C  
ATOM   3105  CE1 PHE C 118     -19.688  18.031  11.781  1.00 87.81           C  
ATOM   3106  CE2 PHE C 118     -20.828  20.141  11.781  1.00 87.81           C  
ATOM   3107  CZ  PHE C 118     -19.734  19.375  12.125  1.00 87.81           C  
ATOM   3108  N   SER C 119     -23.734  17.984   6.488  1.00 91.88           N  
ATOM   3109  CA  SER C 119     -24.094  17.188   5.312  1.00 91.88           C  
ATOM   3110  C   SER C 119     -22.844  16.703   4.586  1.00 91.88           C  
ATOM   3112  O   SER C 119     -21.812  17.359   4.590  1.00 91.88           O  
ATOM   3111  CB  SER C 119     -24.953  18.000   4.355  1.00 91.88           C  
ATOM   3113  OG  SER C 119     -24.234  19.109   3.832  1.00 91.88           O  
ATOM   3114  N   LEU C 120     -23.078  15.578   3.988  1.00 93.94           N  
ATOM   3115  CA  LEU C 120     -21.953  14.969   3.279  1.00 93.94           C  
ATOM   3116  C   LEU C 120     -21.625  15.750   2.010  1.00 93.94           C  
ATOM   3118  O   LEU C 120     -22.531  16.094   1.239  1.00 93.94           O  
ATOM   3117  CB  LEU C 120     -22.266  13.516   2.934  1.00 93.94           C  
ATOM   3119  CG  LEU C 120     -21.156  12.727   2.244  1.00 93.94           C  
ATOM   3120  CD1 LEU C 120     -20.000  12.492   3.209  1.00 93.94           C  
ATOM   3121  CD2 LEU C 120     -21.688  11.398   1.709  1.00 93.94           C  
ATOM   3122  N   ASN C 121     -20.359  16.125   1.878  1.00 93.25           N  
ATOM   3123  CA  ASN C 121     -19.859  16.656   0.613  1.00 93.25           C  
ATOM   3124  C   ASN C 121     -19.625  15.539  -0.403  1.00 93.25           C  
ATOM   3126  O   ASN C 121     -18.625  14.820  -0.325  1.00 93.25           O  
ATOM   3125  CB  ASN C 121     -18.562  17.453   0.835  1.00 93.25           C  
ATOM   3127  CG  ASN C 121     -18.125  18.203  -0.404  1.00 93.25           C  
ATOM   3128  ND2 ASN C 121     -17.516  19.359  -0.206  1.00 93.25           N  
ATOM   3129  OD1 ASN C 121     -18.328  17.750  -1.530  1.00 93.25           O  
ATOM   3130  N   ILE C 122     -20.438  15.430  -1.367  1.00 93.12           N  
ATOM   3131  CA  ILE C 122     -20.469  14.305  -2.297  1.00 93.12           C  
ATOM   3132  C   ILE C 122     -19.219  14.312  -3.164  1.00 93.12           C  
ATOM   3134  O   ILE C 122     -18.625  13.258  -3.414  1.00 93.12           O  
ATOM   3133  CB  ILE C 122     -21.734  14.352  -3.184  1.00 93.12           C  
ATOM   3135  CG1 ILE C 122     -23.000  14.180  -2.326  1.00 93.12           C  
ATOM   3136  CG2 ILE C 122     -21.672  13.273  -4.270  1.00 93.12           C  
ATOM   3137  CD1 ILE C 122     -24.297  14.320  -3.104  1.00 93.12           C  
ATOM   3138  N   THR C 123     -18.828  15.469  -3.582  1.00 92.19           N  
ATOM   3139  CA  THR C 123     -17.641  15.578  -4.426  1.00 92.19           C  
ATOM   3140  C   THR C 123     -16.406  15.070  -3.684  1.00 92.19           C  
ATOM   3142  O   THR C 123     -15.617  14.305  -4.238  1.00 92.19           O  
ATOM   3141  CB  THR C 123     -17.406  17.031  -4.883  1.00 92.19           C  
ATOM   3143  CG2 THR C 123     -16.203  17.125  -5.809  1.00 92.19           C  
ATOM   3144  OG1 THR C 123     -18.578  17.500  -5.578  1.00 92.19           O  
ATOM   3145  N   MET C 124     -16.297  15.445  -2.451  1.00 92.44           N  
ATOM   3146  CA  MET C 124     -15.133  15.016  -1.665  1.00 92.44           C  
ATOM   3147  C   MET C 124     -15.211  13.531  -1.342  1.00 92.44           C  
ATOM   3149  O   MET C 124     -14.188  12.852  -1.259  1.00 92.44           O  
ATOM   3148  CB  MET C 124     -15.039  15.828  -0.372  1.00 92.44           C  
ATOM   3150  CG  MET C 124     -14.617  17.281  -0.585  1.00 92.44           C  
ATOM   3151  SD  MET C 124     -12.992  17.422  -1.428  1.00 92.44           S  
ATOM   3152  CE  MET C 124     -13.547  17.766  -3.123  1.00 92.44           C  
ATOM   3153  N   ALA C 125     -16.406  13.039  -1.200  1.00 92.94           N  
ATOM   3154  CA  ALA C 125     -16.578  11.602  -0.986  1.00 92.94           C  
ATOM   3155  C   ALA C 125     -16.094  10.805  -2.189  1.00 92.94           C  
ATOM   3157  O   ALA C 125     -15.406   9.789  -2.033  1.00 92.94           O  
ATOM   3156  CB  ALA C 125     -18.047  11.273  -0.702  1.00 92.94           C  
ATOM   3158  N   GLU C 126     -16.375  11.297  -3.295  1.00 91.62           N  
ATOM   3159  CA  GLU C 126     -15.922  10.641  -4.516  1.00 91.62           C  
ATOM   3160  C   GLU C 126     -14.406  10.688  -4.633  1.00 91.62           C  
ATOM   3162  O   GLU C 126     -13.773   9.688  -4.992  1.00 91.62           O  
ATOM   3161  CB  GLU C 126     -16.562  11.289  -5.746  1.00 91.62           C  
ATOM   3163  CG  GLU C 126     -18.047  10.977  -5.902  1.00 91.62           C  
ATOM   3164  CD  GLU C 126     -18.703  11.727  -7.055  1.00 91.62           C  
ATOM   3165  OE1 GLU C 126     -19.812  11.328  -7.488  1.00 91.62           O  
ATOM   3166  OE2 GLU C 126     -18.109  12.719  -7.523  1.00 91.62           O1-
ATOM   3167  N   HIS C 127     -13.883  11.812  -4.305  1.00 89.06           N  
ATOM   3168  CA  HIS C 127     -12.430  11.938  -4.316  1.00 89.06           C  
ATOM   3169  C   HIS C 127     -11.781  10.977  -3.328  1.00 89.06           C  
ATOM   3171  O   HIS C 127     -10.781  10.328  -3.645  1.00 89.06           O  
ATOM   3170  CB  HIS C 127     -12.008  13.375  -4.000  1.00 89.06           C  
ATOM   3172  CG  HIS C 127     -12.117  14.305  -5.172  1.00 89.06           C  
ATOM   3173  CD2 HIS C 127     -12.844  15.430  -5.352  1.00 89.06           C  
ATOM   3174  ND1 HIS C 127     -11.406  14.109  -6.340  1.00 89.06           N  
ATOM   3175  CE1 HIS C 127     -11.703  15.078  -7.191  1.00 89.06           C  
ATOM   3176  NE2 HIS C 127     -12.570  15.891  -6.613  1.00 89.06           N  
ATOM   3177  N   TYR C 128     -12.344  10.883  -2.199  1.00 88.69           N  
ATOM   3178  CA  TYR C 128     -11.820   9.984  -1.179  1.00 88.69           C  
ATOM   3179  C   TYR C 128     -11.836   8.539  -1.666  1.00 88.69           C  
ATOM   3181  O   TYR C 128     -10.852   7.816  -1.515  1.00 88.69           O  
ATOM   3180  CB  TYR C 128     -12.633  10.109   0.114  1.00 88.69           C  
ATOM   3182  CG  TYR C 128     -12.203   9.148   1.195  1.00 88.69           C  
ATOM   3183  CD1 TYR C 128     -12.914   7.973   1.437  1.00 88.69           C  
ATOM   3184  CD2 TYR C 128     -11.086   9.406   1.979  1.00 88.69           C  
ATOM   3185  CE1 TYR C 128     -12.523   7.086   2.434  1.00 88.69           C  
ATOM   3186  CE2 TYR C 128     -10.688   8.531   2.979  1.00 88.69           C  
ATOM   3188  CZ  TYR C 128     -11.406   7.371   3.197  1.00 88.69           C  
ATOM   3187  OH  TYR C 128     -11.016   6.496   4.188  1.00 88.69           O  
ATOM   3189  N   LEU C 129     -12.914   8.148  -2.285  1.00 88.06           N  
ATOM   3190  CA  LEU C 129     -13.070   6.766  -2.729  1.00 88.06           C  
ATOM   3191  C   LEU C 129     -12.133   6.457  -3.895  1.00 88.06           C  
ATOM   3193  O   LEU C 129     -11.680   5.320  -4.055  1.00 88.06           O  
ATOM   3192  CB  LEU C 129     -14.516   6.492  -3.137  1.00 88.06           C  
ATOM   3194  CG  LEU C 129     -15.547   6.473  -2.008  1.00 88.06           C  
ATOM   3195  CD1 LEU C 129     -16.953   6.289  -2.576  1.00 88.06           C  
ATOM   3196  CD2 LEU C 129     -15.227   5.371  -1.005  1.00 88.06           C  
ATOM   3197  N   SER C 130     -11.812   7.473  -4.629  1.00 81.06           N  
ATOM   3198  CA  SER C 130     -10.930   7.273  -5.770  1.00 81.06           C  
ATOM   3199  C   SER C 130      -9.461   7.301  -5.348  1.00 81.06           C  
ATOM   3201  O   SER C 130      -8.570   7.082  -6.168  1.00 81.06           O  
ATOM   3200  CB  SER C 130     -11.180   8.336  -6.836  1.00 81.06           C  
ATOM   3202  OG  SER C 130     -10.828   9.625  -6.355  1.00 81.06           O  
ATOM   3203  N   GLY C 131      -9.227   7.512  -4.137  1.00 73.12           N  
ATOM   3204  CA  GLY C 131      -7.863   7.555  -3.641  1.00 73.12           C  
ATOM   3205  C   GLY C 131      -7.234   8.930  -3.738  1.00 73.12           C  
ATOM   3206  O   GLY C 131      -6.082   9.125  -3.354  1.00 73.12           O  
ATOM   3207  N   ASN C 132      -7.941   9.883  -4.246  1.00 72.94           N  
ATOM   3208  CA  ASN C 132      -7.434  11.242  -4.332  1.00 72.94           C  
ATOM   3209  C   ASN C 132      -7.742  12.039  -3.066  1.00 72.94           C  
ATOM   3211  O   ASN C 132      -8.711  12.797  -3.025  1.00 72.94           O  
ATOM   3210  CB  ASN C 132      -8.016  11.953  -5.559  1.00 72.94           C  
ATOM   3212  CG  ASN C 132      -7.203  13.172  -5.965  1.00 72.94           C  
ATOM   3213  ND2 ASN C 132      -7.566  13.773  -7.090  1.00 72.94           N  
ATOM   3214  OD1 ASN C 132      -6.258  13.562  -5.277  1.00 72.94           O  
ATOM   3215  N   ARG C 133      -6.926  11.859  -1.987  1.00 65.25           N  
ATOM   3216  CA  ARG C 133      -7.160  12.453  -0.677  1.00 65.25           C  
ATOM   3217  C   ARG C 133      -6.867  13.953  -0.696  1.00 65.25           C  
ATOM   3219  O   ARG C 133      -7.324  14.695   0.178  1.00 65.25           O  
ATOM   3218  CB  ARG C 133      -6.305  11.766   0.389  1.00 65.25           C  
ATOM   3220  CG  ARG C 133      -6.637  10.297   0.589  1.00 65.25           C  
ATOM   3221  CD  ARG C 133      -5.949   9.727   1.822  1.00 65.25           C  
ATOM   3222  NE  ARG C 133      -6.262   8.312   2.006  1.00 65.25           N  
ATOM   3225  CZ  ARG C 133      -6.203   7.668   3.170  1.00 65.25           C  
ATOM   3223  NH1 ARG C 133      -5.848   8.305   4.281  1.00 65.25           N1+
ATOM   3224  NH2 ARG C 133      -6.508   6.383   3.225  1.00 65.25           N  
ATOM   3226  N   ILE C 134      -6.000  14.492  -1.479  1.00 62.44           N  
ATOM   3227  CA  ILE C 134      -5.461  15.836  -1.306  1.00 62.44           C  
ATOM   3228  C   ILE C 134      -5.883  16.719  -2.479  1.00 62.44           C  
ATOM   3230  O   ILE C 134      -5.137  17.609  -2.893  1.00 62.44           O  
ATOM   3229  CB  ILE C 134      -3.920  15.812  -1.178  1.00 62.44           C  
ATOM   3231  CG1 ILE C 134      -3.482  14.734  -0.177  1.00 62.44           C  
ATOM   3232  CG2 ILE C 134      -3.393  17.188  -0.768  1.00 62.44           C  
ATOM   3233  CD1 ILE C 134      -1.980  14.492  -0.152  1.00 62.44           C  
ATOM   3234  N   ALA C 135      -7.043  16.562  -2.924  1.00 62.75           N  
ATOM   3235  CA  ALA C 135      -7.418  17.328  -4.117  1.00 62.75           C  
ATOM   3236  C   ALA C 135      -7.719  18.781  -3.768  1.00 62.75           C  
ATOM   3238  O   ALA C 135      -7.246  19.703  -4.445  1.00 62.75           O  
ATOM   3237  CB  ALA C 135      -8.625  16.688  -4.797  1.00 62.75           C  
ATOM   3239  N   THR C 136      -8.398  19.047  -2.648  1.00 81.75           N  
ATOM   3240  CA  THR C 136      -8.891  20.375  -2.316  1.00 81.75           C  
ATOM   3241  C   THR C 136      -8.898  20.594  -0.805  1.00 81.75           C  
ATOM   3243  O   THR C 136      -8.539  19.688  -0.045  1.00 81.75           O  
ATOM   3242  CB  THR C 136     -10.305  20.625  -2.883  1.00 81.75           C  
ATOM   3244  CG2 THR C 136     -10.383  20.203  -4.348  1.00 81.75           C  
ATOM   3245  OG1 THR C 136     -11.250  19.859  -2.123  1.00 81.75           O  
ATOM   3246  N   GLN C 137      -9.062  21.781  -0.326  1.00 89.75           N  
ATOM   3247  CA  GLN C 137      -9.156  22.141   1.087  1.00 89.75           C  
ATOM   3248  C   GLN C 137     -10.562  21.875   1.627  1.00 89.75           C  
ATOM   3250  O   GLN C 137     -10.812  22.062   2.818  1.00 89.75           O  
ATOM   3249  CB  GLN C 137      -8.773  23.594   1.302  1.00 89.75           C  
ATOM   3251  CG  GLN C 137      -7.293  23.891   1.068  1.00 89.75           C  
ATOM   3252  CD  GLN C 137      -6.992  25.375   0.971  1.00 89.75           C  
ATOM   3253  NE2 GLN C 137      -5.711  25.703   0.866  1.00 89.75           N  
ATOM   3254  OE1 GLN C 137      -7.902  26.203   0.987  1.00 89.75           O  
ATOM   3255  N   GLU C 138     -11.383  21.391   0.841  1.00 92.25           N  
ATOM   3256  CA  GLU C 138     -12.711  21.016   1.309  1.00 92.25           C  
ATOM   3257  C   GLU C 138     -12.688  19.703   2.088  1.00 92.25           C  
ATOM   3259  O   GLU C 138     -11.922  18.797   1.758  1.00 92.25           O  
ATOM   3258  CB  GLU C 138     -13.688  20.906   0.130  1.00 92.25           C  
ATOM   3260  CG  GLU C 138     -13.953  22.234  -0.571  1.00 92.25           C  
ATOM   3261  CD  GLU C 138     -15.031  22.141  -1.643  1.00 92.25           C  
ATOM   3262  OE1 GLU C 138     -15.664  23.172  -1.957  1.00 92.25           O  
ATOM   3263  OE2 GLU C 138     -15.234  21.016  -2.170  1.00 92.25           O1-
ATOM   3264  N   SER C 139     -13.492  19.688   3.135  1.00 92.44           N  
ATOM   3265  CA  SER C 139     -13.602  18.453   3.908  1.00 92.44           C  
ATOM   3266  C   SER C 139     -14.773  17.609   3.428  1.00 92.44           C  
ATOM   3268  O   SER C 139     -15.430  17.953   2.438  1.00 92.44           O  
ATOM   3267  CB  SER C 139     -13.766  18.766   5.395  1.00 92.44           C  
ATOM   3269  OG  SER C 139     -15.109  19.109   5.691  1.00 92.44           O  
ATOM   3270  N   LEU C 140     -15.000  16.531   4.070  1.00 92.06           N  
ATOM   3271  CA  LEU C 140     -16.078  15.609   3.730  1.00 92.06           C  
ATOM   3272  C   LEU C 140     -17.422  16.172   4.184  1.00 92.06           C  
ATOM   3274  O   LEU C 140     -18.484  15.617   3.846  1.00 92.06           O  
ATOM   3273  CB  LEU C 140     -15.844  14.242   4.367  1.00 92.06           C  
ATOM   3275  CG  LEU C 140     -14.812  13.344   3.686  1.00 92.06           C  
ATOM   3276  CD1 LEU C 140     -14.383  12.219   4.621  1.00 92.06           C  
ATOM   3277  CD2 LEU C 140     -15.367  12.781   2.383  1.00 92.06           C  
ATOM   3278  N   ILE C 141     -17.422  17.219   4.945  1.00 93.31           N  
ATOM   3279  CA  ILE C 141     -18.641  17.891   5.398  1.00 93.31           C  
ATOM   3280  C   ILE C 141     -18.781  19.234   4.672  1.00 93.31           C  
ATOM   3282  O   ILE C 141     -17.859  20.047   4.664  1.00 93.31           O  
ATOM   3281  CB  ILE C 141     -18.625  18.109   6.926  1.00 93.31           C  
ATOM   3283  CG1 ILE C 141     -18.516  16.766   7.656  1.00 93.31           C  
ATOM   3284  CG2 ILE C 141     -19.875  18.875   7.371  1.00 93.31           C  
ATOM   3285  CD1 ILE C 141     -18.438  16.891   9.172  1.00 93.31           C  
ATOM   3286  N   THR C 142     -19.953  19.422   4.102  1.00 92.75           N  
ATOM   3287  CA  THR C 142     -20.203  20.625   3.318  1.00 92.75           C  
ATOM   3288  C   THR C 142     -20.062  21.875   4.184  1.00 92.75           C  
ATOM   3290  O   THR C 142     -20.609  21.938   5.289  1.00 92.75           O  
ATOM   3289  CB  THR C 142     -21.609  20.594   2.684  1.00 92.75           C  
ATOM   3291  CG2 THR C 142     -21.859  21.844   1.838  1.00 92.75           C  
ATOM   3292  OG1 THR C 142     -21.719  19.438   1.849  1.00 92.75           O  
ATOM   3293  N   GLY C 143     -19.250  22.797   3.746  1.00 91.81           N  
ATOM   3294  CA  GLY C 143     -19.094  24.062   4.441  1.00 91.81           C  
ATOM   3295  C   GLY C 143     -17.922  24.094   5.398  1.00 91.81           C  
ATOM   3296  O   GLY C 143     -17.562  25.141   5.922  1.00 91.81           O  
ATOM   3297  N   ILE C 144     -17.391  22.938   5.676  1.00 94.06           N  
ATOM   3298  CA  ILE C 144     -16.203  22.859   6.527  1.00 94.06           C  
ATOM   3299  C   ILE C 144     -14.969  22.609   5.672  1.00 94.06           C  
ATOM   3301  O   ILE C 144     -14.992  21.766   4.770  1.00 94.06           O  
ATOM   3300  CB  ILE C 144     -16.359  21.750   7.598  1.00 94.06           C  
ATOM   3302  CG1 ILE C 144     -17.578  22.016   8.477  1.00 94.06           C  
ATOM   3303  CG2 ILE C 144     -15.086  21.641   8.445  1.00 94.06           C  
ATOM   3304  CD1 ILE C 144     -17.812  20.969   9.555  1.00 94.06           C  
ATOM   3305  N   TYR C 145     -13.914  23.328   5.984  1.00 94.19           N  
ATOM   3306  CA  TYR C 145     -12.656  23.219   5.254  1.00 94.19           C  
ATOM   3307  C   TYR C 145     -11.562  22.641   6.145  1.00 94.19           C  
ATOM   3309  O   TYR C 145     -11.656  22.703   7.371  1.00 94.19           O  
ATOM   3308  CB  TYR C 145     -12.227  24.578   4.707  1.00 94.19           C  
ATOM   3310  CG  TYR C 145     -13.227  25.203   3.762  1.00 94.19           C  
ATOM   3311  CD1 TYR C 145     -13.133  25.000   2.387  1.00 94.19           C  
ATOM   3312  CD2 TYR C 145     -14.266  25.984   4.242  1.00 94.19           C  
ATOM   3313  CE1 TYR C 145     -14.055  25.562   1.512  1.00 94.19           C  
ATOM   3314  CE2 TYR C 145     -15.195  26.562   3.377  1.00 94.19           C  
ATOM   3316  CZ  TYR C 145     -15.078  26.344   2.016  1.00 94.19           C  
ATOM   3315  OH  TYR C 145     -15.992  26.906   1.154  1.00 94.19           O  
ATOM   3317  N   LYS C 146     -10.625  22.000   5.488  1.00 93.12           N  
ATOM   3318  CA  LYS C 146      -9.477  21.438   6.203  1.00 93.12           C  
ATOM   3319  C   LYS C 146      -8.164  22.000   5.664  1.00 93.12           C  
ATOM   3321  O   LYS C 146      -8.102  22.469   4.523  1.00 93.12           O  
ATOM   3320  CB  LYS C 146      -9.477  19.922   6.094  1.00 93.12           C  
ATOM   3322  CG  LYS C 146      -9.289  19.391   4.676  1.00 93.12           C  
ATOM   3323  CD  LYS C 146      -9.234  17.875   4.641  1.00 93.12           C  
ATOM   3324  CE  LYS C 146      -9.008  17.359   3.229  1.00 93.12           C  
ATOM   3325  NZ  LYS C 146      -8.844  15.867   3.203  1.00 93.12           N1+
ATOM   3326  N   VAL C 147      -7.180  22.031   6.566  1.00 94.12           N  
ATOM   3327  CA  VAL C 147      -5.816  22.312   6.129  1.00 94.12           C  
ATOM   3328  C   VAL C 147      -5.086  20.984   5.863  1.00 94.12           C  
ATOM   3330  O   VAL C 147      -5.012  20.125   6.738  1.00 94.12           O  
ATOM   3329  CB  VAL C 147      -5.039  23.141   7.176  1.00 94.12           C  
ATOM   3331  CG1 VAL C 147      -3.658  23.516   6.645  1.00 94.12           C  
ATOM   3332  CG2 VAL C 147      -5.836  24.391   7.551  1.00 94.12           C  
ATOM   3333  N   ASN C 148      -4.590  20.797   4.637  1.00 93.06           N  
ATOM   3334  CA  ASN C 148      -3.891  19.562   4.293  1.00 93.06           C  
ATOM   3335  C   ASN C 148      -2.482  19.531   4.883  1.00 93.06           C  
ATOM   3337  O   ASN C 148      -1.924  20.578   5.223  1.00 93.06           O  
ATOM   3336  CB  ASN C 148      -3.834  19.391   2.773  1.00 93.06           C  
ATOM   3338  CG  ASN C 148      -5.207  19.234   2.152  1.00 93.06           C  
ATOM   3339  ND2 ASN C 148      -5.438  19.922   1.042  1.00 93.06           N  
ATOM   3340  OD1 ASN C 148      -6.055  18.484   2.666  1.00 93.06           O  
ATOM   3341  N   ASN C 149      -1.983  18.344   4.992  1.00 93.75           N  
ATOM   3342  CA  ASN C 149      -0.622  18.203   5.496  1.00 93.75           C  
ATOM   3343  C   ASN C 149       0.386  18.922   4.609  1.00 93.75           C  
ATOM   3345  O   ASN C 149       0.356  18.781   3.385  1.00 93.75           O  
ATOM   3344  CB  ASN C 149      -0.251  16.719   5.621  1.00 93.75           C  
ATOM   3346  CG  ASN C 149      -1.077  16.000   6.668  1.00 93.75           C  
ATOM   3347  ND2 ASN C 149      -1.000  14.672   6.676  1.00 93.75           N  
ATOM   3348  OD1 ASN C 149      -1.780  16.625   7.465  1.00 93.75           O  
ATOM   3349  N   GLY C 150       1.221  19.750   5.289  1.00 94.88           N  
ATOM   3350  CA  GLY C 150       2.291  20.422   4.578  1.00 94.88           C  
ATOM   3351  C   GLY C 150       1.845  21.719   3.920  1.00 94.88           C  
ATOM   3352  O   GLY C 150       2.602  22.328   3.162  1.00 94.88           O  
ATOM   3353  N   GLU C 151       0.647  22.156   4.230  1.00 95.38           N  
ATOM   3354  CA  GLU C 151       0.146  23.359   3.572  1.00 95.38           C  
ATOM   3355  C   GLU C 151       0.049  24.531   4.551  1.00 95.38           C  
ATOM   3357  O   GLU C 151      -0.200  24.328   5.742  1.00 95.38           O  
ATOM   3356  CB  GLU C 151      -1.220  23.094   2.934  1.00 95.38           C  
ATOM   3358  CG  GLU C 151      -1.158  22.219   1.692  1.00 95.38           C  
ATOM   3359  CD  GLU C 151      -2.508  22.047   1.013  1.00 95.38           C  
ATOM   3360  OE1 GLU C 151      -2.553  21.516  -0.120  1.00 95.38           O  
ATOM   3361  OE2 GLU C 151      -3.527  22.453   1.617  1.00 95.38           O1-
ATOM   3362  N   PHE C 152       0.258  25.734   4.027  1.00 95.88           N  
ATOM   3363  CA  PHE C 152      -0.019  27.016   4.691  1.00 95.88           C  
ATOM   3364  C   PHE C 152      -0.961  27.859   3.854  1.00 95.88           C  
ATOM   3366  O   PHE C 152      -0.703  28.109   2.674  1.00 95.88           O  
ATOM   3365  CB  PHE C 152       1.282  27.766   4.965  1.00 95.88           C  
ATOM   3367  CG  PHE C 152       2.141  27.141   6.031  1.00 95.88           C  
ATOM   3368  CD1 PHE C 152       2.059  27.578   7.348  1.00 95.88           C  
ATOM   3369  CD2 PHE C 152       3.029  26.125   5.715  1.00 95.88           C  
ATOM   3370  CE1 PHE C 152       2.854  27.000   8.336  1.00 95.88           C  
ATOM   3371  CE2 PHE C 152       3.824  25.547   6.699  1.00 95.88           C  
ATOM   3372  CZ  PHE C 152       3.736  25.984   8.008  1.00 95.88           C  
ATOM   3373  N   ILE C 153      -2.012  28.266   4.512  1.00 96.00           N  
ATOM   3374  CA  ILE C 153      -3.064  29.031   3.846  1.00 96.00           C  
ATOM   3375  C   ILE C 153      -3.150  30.438   4.453  1.00 96.00           C  
ATOM   3377  O   ILE C 153      -3.107  30.594   5.676  1.00 96.00           O  
ATOM   3376  CB  ILE C 153      -4.430  28.312   3.947  1.00 96.00           C  
ATOM   3378  CG1 ILE C 153      -4.355  26.922   3.303  1.00 96.00           C  
ATOM   3379  CG2 ILE C 153      -5.531  29.156   3.301  1.00 96.00           C  
ATOM   3380  CD1 ILE C 153      -5.555  26.047   3.605  1.00 96.00           C  
ATOM   3381  N   LYS C 154      -3.273  31.375   3.580  1.00 95.12           N  
ATOM   3382  CA  LYS C 154      -3.457  32.750   3.988  1.00 95.12           C  
ATOM   3383  C   LYS C 154      -4.852  33.250   3.629  1.00 95.12           C  
ATOM   3385  O   LYS C 154      -5.379  32.938   2.566  1.00 95.12           O  
ATOM   3384  CB  LYS C 154      -2.396  33.656   3.342  1.00 95.12           C  
ATOM   3386  CG  LYS C 154      -2.459  35.125   3.785  1.00 95.12           C  
ATOM   3387  CD  LYS C 154      -1.327  35.938   3.178  1.00 95.12           C  
ATOM   3388  CE  LYS C 154      -1.384  37.375   3.627  1.00 95.12           C  
ATOM   3389  NZ  LYS C 154      -0.206  38.156   3.137  1.00 95.12           N1+
ATOM   3390  N   PHE C 155      -5.422  34.062   4.520  1.00 94.44           N  
ATOM   3391  CA  PHE C 155      -6.750  34.625   4.289  1.00 94.44           C  
ATOM   3392  C   PHE C 155      -6.664  36.094   3.920  1.00 94.44           C  
ATOM   3394  O   PHE C 155      -5.859  36.844   4.492  1.00 94.44           O  
ATOM   3393  CB  PHE C 155      -7.629  34.438   5.531  1.00 94.44           C  
ATOM   3395  CG  PHE C 155      -7.891  33.000   5.887  1.00 94.44           C  
ATOM   3396  CD1 PHE C 155      -8.961  32.312   5.324  1.00 94.44           C  
ATOM   3397  CD2 PHE C 155      -7.066  32.344   6.785  1.00 94.44           C  
ATOM   3398  CE1 PHE C 155      -9.203  30.984   5.652  1.00 94.44           C  
ATOM   3399  CE2 PHE C 155      -7.309  31.016   7.117  1.00 94.44           C  
ATOM   3400  CZ  PHE C 155      -8.375  30.344   6.551  1.00 94.44           C  
ATOM   3401  N   ASN C 156      -7.480  36.500   2.982  1.00 89.88           N  
ATOM   3402  CA  ASN C 156      -7.590  37.906   2.678  1.00 89.88           C  
ATOM   3403  C   ASN C 156      -8.656  38.594   3.531  1.00 89.88           C  
ATOM   3405  O   ASN C 156      -9.172  38.000   4.480  1.00 89.88           O  
ATOM   3404  CB  ASN C 156      -7.887  38.125   1.190  1.00 89.88           C  
ATOM   3406  CG  ASN C 156      -9.242  37.562   0.784  1.00 89.88           C  
ATOM   3407  ND2 ASN C 156      -9.477  37.469  -0.520  1.00 89.88           N  
ATOM   3408  OD1 ASN C 156     -10.070  37.250   1.635  1.00 89.88           O  
ATOM   3409  N   ASN C 157      -8.961  39.875   3.160  1.00 87.50           N  
ATOM   3410  CA  ASN C 157      -9.875  40.656   3.982  1.00 87.50           C  
ATOM   3411  C   ASN C 157     -11.312  40.156   3.863  1.00 87.50           C  
ATOM   3413  O   ASN C 157     -12.164  40.500   4.684  1.00 87.50           O  
ATOM   3412  CB  ASN C 157      -9.797  42.125   3.602  1.00 87.50           C  
ATOM   3414  CG  ASN C 157     -10.062  42.375   2.129  1.00 87.50           C  
ATOM   3415  ND2 ASN C 157     -10.250  43.625   1.758  1.00 87.50           N  
ATOM   3416  OD1 ASN C 157     -10.094  41.438   1.331  1.00 87.50           O  
ATOM   3417  N   GLN C 158     -11.633  39.281   2.906  1.00 89.38           N  
ATOM   3418  CA  GLN C 158     -12.945  38.656   2.762  1.00 89.38           C  
ATOM   3419  C   GLN C 158     -12.930  37.219   3.260  1.00 89.38           C  
ATOM   3421  O   GLN C 158     -13.844  36.438   2.965  1.00 89.38           O  
ATOM   3420  CB  GLN C 158     -13.398  38.719   1.304  1.00 89.38           C  
ATOM   3422  CG  GLN C 158     -13.586  40.125   0.764  1.00 89.38           C  
ATOM   3423  CD  GLN C 158     -13.977  40.156  -0.703  1.00 89.38           C  
ATOM   3424  NE2 GLN C 158     -14.188  41.344  -1.244  1.00 89.38           N  
ATOM   3425  OE1 GLN C 158     -14.094  39.094  -1.343  1.00 89.38           O  
ATOM   3426  N   LEU C 159     -11.797  36.812   3.830  1.00 91.62           N  
ATOM   3427  CA  LEU C 159     -11.594  35.500   4.383  1.00 91.62           C  
ATOM   3428  C   LEU C 159     -11.594  34.438   3.275  1.00 91.62           C  
ATOM   3430  O   LEU C 159     -12.047  33.312   3.486  1.00 91.62           O  
ATOM   3429  CB  LEU C 159     -12.680  35.156   5.410  1.00 91.62           C  
ATOM   3431  CG  LEU C 159     -12.609  35.938   6.734  1.00 91.62           C  
ATOM   3432  CD1 LEU C 159     -13.758  35.500   7.645  1.00 91.62           C  
ATOM   3433  CD2 LEU C 159     -11.266  35.688   7.418  1.00 91.62           C  
ATOM   3434  N   LYS C 160     -11.195  34.875   2.143  1.00 91.19           N  
ATOM   3435  CA  LYS C 160     -10.945  33.906   1.071  1.00 91.19           C  
ATOM   3436  C   LYS C 160      -9.562  33.281   1.214  1.00 91.19           C  
ATOM   3438  O   LYS C 160      -8.555  34.000   1.306  1.00 91.19           O  
ATOM   3437  CB  LYS C 160     -11.070  34.594  -0.295  1.00 91.19           C  
ATOM   3439  CG  LYS C 160     -11.094  33.625  -1.467  1.00 91.19           C  
ATOM   3440  CD  LYS C 160     -11.273  34.344  -2.793  1.00 91.19           C  
ATOM   3441  CE  LYS C 160     -11.211  33.406  -3.973  1.00 91.19           C  
ATOM   3442  NZ  LYS C 160     -11.328  34.125  -5.277  1.00 91.19           N1+
ATOM   3443  N   PRO C 161      -9.578  31.969   1.263  1.00 91.94           N  
ATOM   3444  CA  PRO C 161      -8.289  31.312   1.453  1.00 91.94           C  
ATOM   3445  C   PRO C 161      -7.445  31.281   0.178  1.00 91.94           C  
ATOM   3447  O   PRO C 161      -7.984  31.094  -0.916  1.00 91.94           O  
ATOM   3446  CB  PRO C 161      -8.672  29.891   1.883  1.00 91.94           C  
ATOM   3448  CG  PRO C 161      -9.977  29.625   1.199  1.00 91.94           C  
ATOM   3449  CD  PRO C 161     -10.734  30.922   1.094  1.00 91.94           C  
ATOM   3450  N   VAL C 162      -6.172  31.547   0.330  1.00 91.75           N  
ATOM   3451  CA  VAL C 162      -5.188  31.406  -0.741  1.00 91.75           C  
ATOM   3452  C   VAL C 162      -4.035  30.531  -0.278  1.00 91.75           C  
ATOM   3454  O   VAL C 162      -3.492  30.719   0.812  1.00 91.75           O  
ATOM   3453  CB  VAL C 162      -4.652  32.781  -1.190  1.00 91.75           C  
ATOM   3455  CG1 VAL C 162      -3.617  32.625  -2.303  1.00 91.75           C  
ATOM   3456  CG2 VAL C 162      -5.801  33.688  -1.649  1.00 91.75           C  
ATOM   3457  N   LEU C 163      -3.805  29.531  -1.085  1.00 91.00           N  
ATOM   3458  CA  LEU C 163      -2.678  28.672  -0.761  1.00 91.00           C  
ATOM   3459  C   LEU C 163      -1.359  29.438  -0.864  1.00 91.00           C  
ATOM   3461  O   LEU C 163      -1.003  29.922  -1.938  1.00 91.00           O  
ATOM   3460  CB  LEU C 163      -2.650  27.453  -1.690  1.00 91.00           C  
ATOM   3462  CG  LEU C 163      -1.556  26.422  -1.423  1.00 91.00           C  
ATOM   3463  CD1 LEU C 163      -1.766  25.766  -0.061  1.00 91.00           C  
ATOM   3464  CD2 LEU C 163      -1.531  25.375  -2.527  1.00 91.00           C  
ATOM   3465  N   LEU C 164      -0.690  29.469   0.219  1.00 91.44           N  
ATOM   3466  CA  LEU C 164       0.567  30.203   0.269  1.00 91.44           C  
ATOM   3467  C   LEU C 164       1.751  29.281   0.014  1.00 91.44           C  
ATOM   3469  O   LEU C 164       2.699  29.656  -0.679  1.00 91.44           O  
ATOM   3468  CB  LEU C 164       0.728  30.891   1.624  1.00 91.44           C  
ATOM   3470  CG  LEU C 164       1.966  31.781   1.792  1.00 91.44           C  
ATOM   3471  CD1 LEU C 164       1.874  33.000   0.882  1.00 91.44           C  
ATOM   3472  CD2 LEU C 164       2.129  32.188   3.248  1.00 91.44           C  
ATOM   3473  N   ARG C 165       1.666  28.141   0.642  1.00 94.00           N  
ATOM   3474  CA  ARG C 165       2.811  27.234   0.585  1.00 94.00           C  
ATOM   3475  C   ARG C 165       2.363  25.781   0.645  1.00 94.00           C  
ATOM   3477  O   ARG C 165       1.461  25.438   1.410  1.00 94.00           O  
ATOM   3476  CB  ARG C 165       3.787  27.531   1.727  1.00 94.00           C  
ATOM   3478  CG  ARG C 165       5.074  26.719   1.662  1.00 94.00           C  
ATOM   3479  CD  ARG C 165       6.078  27.172   2.713  1.00 94.00           C  
ATOM   3480  NE  ARG C 165       7.336  26.453   2.604  1.00 94.00           N  
ATOM   3483  CZ  ARG C 165       8.469  26.969   2.135  1.00 94.00           C  
ATOM   3481  NH1 ARG C 165       8.523  28.219   1.722  1.00 94.00           N1+
ATOM   3482  NH2 ARG C 165       9.562  26.203   2.080  1.00 94.00           N  
ATOM   3484  N   ASP C 166       2.922  24.969  -0.196  1.00 94.00           N  
ATOM   3485  CA  ASP C 166       2.803  23.516  -0.193  1.00 94.00           C  
ATOM   3486  C   ASP C 166       4.176  22.844  -0.146  1.00 94.00           C  
ATOM   3488  O   ASP C 166       4.918  22.859  -1.133  1.00 94.00           O  
ATOM   3487  CB  ASP C 166       2.029  23.031  -1.424  1.00 94.00           C  
ATOM   3489  CG  ASP C 166       1.877  21.516  -1.479  1.00 94.00           C  
ATOM   3490  OD1 ASP C 166       2.254  20.828  -0.504  1.00 94.00           O  
ATOM   3491  OD2 ASP C 166       1.377  21.016  -2.506  1.00 94.00           O1-
ATOM   3492  N   GLU C 167       4.391  22.328   0.951  1.00 95.50           N  
ATOM   3493  CA  GLU C 167       5.719  21.766   1.191  1.00 95.50           C  
ATOM   3494  C   GLU C 167       6.031  20.641   0.209  1.00 95.50           C  
ATOM   3496  O   GLU C 167       7.195  20.391  -0.106  1.00 95.50           O  
ATOM   3495  CB  GLU C 167       5.836  21.266   2.631  1.00 95.50           C  
ATOM   3497  CG  GLU C 167       5.688  22.344   3.684  1.00 95.50           C  
ATOM   3498  CD  GLU C 167       6.867  23.312   3.721  1.00 95.50           C  
ATOM   3499  OE1 GLU C 167       6.840  24.281   4.520  1.00 95.50           O  
ATOM   3500  OE2 GLU C 167       7.828  23.094   2.947  1.00 95.50           O1-
ATOM   3501  N   PHE C 168       5.090  19.953  -0.308  1.00 94.25           N  
ATOM   3502  CA  PHE C 168       5.293  18.828  -1.224  1.00 94.25           C  
ATOM   3503  C   PHE C 168       5.637  19.328  -2.621  1.00 94.25           C  
ATOM   3505  O   PHE C 168       6.043  18.547  -3.484  1.00 94.25           O  
ATOM   3504  CB  PHE C 168       4.047  17.938  -1.276  1.00 94.25           C  
ATOM   3506  CG  PHE C 168       3.834  17.125  -0.034  1.00 94.25           C  
ATOM   3507  CD1 PHE C 168       4.430  15.875   0.101  1.00 94.25           C  
ATOM   3508  CD2 PHE C 168       3.035  17.594   0.999  1.00 94.25           C  
ATOM   3509  CE1 PHE C 168       4.234  15.109   1.250  1.00 94.25           C  
ATOM   3510  CE2 PHE C 168       2.836  16.844   2.150  1.00 94.25           C  
ATOM   3511  CZ  PHE C 168       3.434  15.594   2.273  1.00 94.25           C  
ATOM   3512  N   SER C 169       5.465  20.625  -2.865  1.00 92.31           N  
ATOM   3513  CA  SER C 169       5.754  21.203  -4.172  1.00 92.31           C  
ATOM   3514  C   SER C 169       7.133  21.859  -4.199  1.00 92.31           C  
ATOM   3516  O   SER C 169       7.555  22.391  -5.227  1.00 92.31           O  
ATOM   3515  CB  SER C 169       4.691  22.250  -4.551  1.00 92.31           C  
ATOM   3517  OG  SER C 169       3.412  21.641  -4.645  1.00 92.31           O  
ATOM   3518  N   ILE C 170       7.789  21.844  -3.096  1.00 95.12           N  
ATOM   3519  CA  ILE C 170       9.117  22.438  -2.996  1.00 95.12           C  
ATOM   3520  C   ILE C 170      10.180  21.344  -3.174  1.00 95.12           C  
ATOM   3522  O   ILE C 170      10.055  20.250  -2.615  1.00 95.12           O  
ATOM   3521  CB  ILE C 170       9.320  23.156  -1.647  1.00 95.12           C  
ATOM   3523  CG1 ILE C 170       8.289  24.297  -1.493  1.00 95.12           C  
ATOM   3524  CG2 ILE C 170      10.750  23.703  -1.528  1.00 95.12           C  
ATOM   3525  CD1 ILE C 170       8.289  24.938  -0.117  1.00 95.12           C  
ATOM   3526  N   THR C 171      11.188  21.672  -3.996  1.00 95.94           N  
ATOM   3527  CA  THR C 171      12.281  20.750  -4.215  1.00 95.94           C  
ATOM   3528  C   THR C 171      13.594  21.312  -3.670  1.00 95.94           C  
ATOM   3530  O   THR C 171      13.961  22.438  -3.979  1.00 95.94           O  
ATOM   3529  CB  THR C 171      12.445  20.422  -5.711  1.00 95.94           C  
ATOM   3531  CG2 THR C 171      11.148  19.875  -6.305  1.00 95.94           C  
ATOM   3532  OG1 THR C 171      12.828  21.609  -6.418  1.00 95.94           O  
ATOM   3533  N   LYS C 172      14.156  20.547  -2.811  1.00 95.94           N  
ATOM   3534  CA  LYS C 172      15.469  20.875  -2.250  1.00 95.94           C  
ATOM   3535  C   LYS C 172      16.359  19.641  -2.193  1.00 95.94           C  
ATOM   3537  O   LYS C 172      15.961  18.594  -1.685  1.00 95.94           O  
ATOM   3536  CB  LYS C 172      15.312  21.484  -0.853  1.00 95.94           C  
ATOM   3538  CG  LYS C 172      16.594  22.109  -0.310  1.00 95.94           C  
ATOM   3539  CD  LYS C 172      16.344  22.812   1.020  1.00 95.94           C  
ATOM   3540  CE  LYS C 172      17.625  23.391   1.600  1.00 95.94           C  
ATOM   3541  NZ  LYS C 172      17.391  24.078   2.896  1.00 95.94           N1+
ATOM   3542  N   LYS C 173      17.562  19.781  -2.635  1.00 95.12           N  
ATOM   3543  CA  LYS C 173      18.484  18.656  -2.686  1.00 95.12           C  
ATOM   3544  C   LYS C 173      19.188  18.453  -1.346  1.00 95.12           C  
ATOM   3546  O   LYS C 173      19.562  19.438  -0.693  1.00 95.12           O  
ATOM   3545  CB  LYS C 173      19.516  18.859  -3.795  1.00 95.12           C  
ATOM   3547  CG  LYS C 173      20.359  17.625  -4.070  1.00 95.12           C  
ATOM   3548  CD  LYS C 173      21.297  17.844  -5.254  1.00 95.12           C  
ATOM   3549  CE  LYS C 173      22.188  16.641  -5.512  1.00 95.12           C  
ATOM   3550  NZ  LYS C 173      23.109  16.859  -6.660  1.00 95.12           N1+
ATOM   3551  N   ASN C 174      19.188  17.188  -0.976  1.00 92.44           N  
ATOM   3552  CA  ASN C 174      19.953  16.750   0.187  1.00 92.44           C  
ATOM   3553  C   ASN C 174      21.031  15.742  -0.197  1.00 92.44           C  
ATOM   3555  O   ASN C 174      20.828  14.922  -1.094  1.00 92.44           O  
ATOM   3554  CB  ASN C 174      19.031  16.156   1.249  1.00 92.44           C  
ATOM   3556  CG  ASN C 174      19.688  16.047   2.609  1.00 92.44           C  
ATOM   3557  ND2 ASN C 174      18.891  15.742   3.631  1.00 92.44           N  
ATOM   3558  OD1 ASN C 174      20.906  16.250   2.740  1.00 92.44           O  
ATOM   3559  N   ASN C 175      22.141  15.805   0.537  1.00 91.69           N  
ATOM   3560  CA  ASN C 175      23.281  14.961   0.180  1.00 91.69           C  
ATOM   3561  C   ASN C 175      23.109  13.539   0.702  1.00 91.69           C  
ATOM   3563  O   ASN C 175      23.641  12.594   0.122  1.00 91.69           O  
ATOM   3562  CB  ASN C 175      24.578  15.578   0.705  1.00 91.69           C  
ATOM   3564  CG  ASN C 175      24.953  16.844  -0.020  1.00 91.69           C  
ATOM   3565  ND2 ASN C 175      25.688  17.719   0.658  1.00 91.69           N  
ATOM   3566  OD1 ASN C 175      24.594  17.047  -1.181  1.00 91.69           O  
ATOM   3567  N   SER C 176      22.484  13.484   1.826  1.00 97.50           N  
ATOM   3568  CA  SER C 176      22.344  12.156   2.418  1.00 97.50           C  
ATOM   3569  C   SER C 176      20.969  11.977   3.049  1.00 97.50           C  
ATOM   3571  O   SER C 176      20.594  12.727   3.945  1.00 97.50           O  
ATOM   3570  CB  SER C 176      23.438  11.922   3.469  1.00 97.50           C  
ATOM   3572  OG  SER C 176      23.188  10.734   4.195  1.00 97.50           O  
ATOM   3573  N   THR C 177      20.234  10.961   2.516  1.00 97.75           N  
ATOM   3574  CA  THR C 177      18.953  10.617   3.104  1.00 97.75           C  
ATOM   3575  C   THR C 177      19.125  10.086   4.527  1.00 97.75           C  
ATOM   3577  O   THR C 177      18.312  10.383   5.406  1.00 97.75           O  
ATOM   3576  CB  THR C 177      18.219   9.562   2.254  1.00 97.75           C  
ATOM   3578  CG2 THR C 177      16.859   9.219   2.852  1.00 97.75           C  
ATOM   3579  OG1 THR C 177      18.031  10.070   0.928  1.00 97.75           O  
ATOM   3580  N   ILE C 178      20.219   9.359   4.785  1.00 98.12           N  
ATOM   3581  CA  ILE C 178      20.484   8.773   6.094  1.00 98.12           C  
ATOM   3582  C   ILE C 178      20.766   9.883   7.105  1.00 98.12           C  
ATOM   3584  O   ILE C 178      20.234   9.859   8.219  1.00 98.12           O  
ATOM   3583  CB  ILE C 178      21.656   7.773   6.039  1.00 98.12           C  
ATOM   3585  CG1 ILE C 178      21.312   6.590   5.129  1.00 98.12           C  
ATOM   3586  CG2 ILE C 178      22.016   7.293   7.449  1.00 98.12           C  
ATOM   3587  CD1 ILE C 178      22.469   5.621   4.910  1.00 98.12           C  
ATOM   3588  N   ASP C 179      21.562  10.859   6.715  1.00 98.12           N  
ATOM   3589  CA  ASP C 179      21.812  11.992   7.605  1.00 98.12           C  
ATOM   3590  C   ASP C 179      20.516  12.727   7.938  1.00 98.12           C  
ATOM   3592  O   ASP C 179      20.312  13.148   9.078  1.00 98.12           O  
ATOM   3591  CB  ASP C 179      22.828  12.953   6.977  1.00 98.12           C  
ATOM   3593  CG  ASP C 179      24.234  12.383   6.922  1.00 98.12           C  
ATOM   3594  OD1 ASP C 179      24.562  11.477   7.727  1.00 98.12           O  
ATOM   3595  OD2 ASP C 179      25.016  12.836   6.070  1.00 98.12           O1-
ATOM   3596  N   SER C 180      19.688  12.852   6.922  1.00 97.50           N  
ATOM   3597  CA  SER C 180      18.391  13.500   7.145  1.00 97.50           C  
ATOM   3598  C   SER C 180      17.562  12.734   8.164  1.00 97.50           C  
ATOM   3600  O   SER C 180      16.875  13.336   9.000  1.00 97.50           O  
ATOM   3599  CB  SER C 180      17.625  13.633   5.828  1.00 97.50           C  
ATOM   3601  OG  SER C 180      18.297  14.484   4.926  1.00 97.50           O  
ATOM   3602  N   ILE C 181      17.562  11.422   8.055  1.00 97.81           N  
ATOM   3603  CA  ILE C 181      16.828  10.594   9.008  1.00 97.81           C  
ATOM   3604  C   ILE C 181      17.375  10.820  10.414  1.00 97.81           C  
ATOM   3606  O   ILE C 181      16.609  10.992  11.359  1.00 97.81           O  
ATOM   3605  CB  ILE C 181      16.906   9.102   8.625  1.00 97.81           C  
ATOM   3607  CG1 ILE C 181      16.141   8.836   7.324  1.00 97.81           C  
ATOM   3608  CG2 ILE C 181      16.359   8.227   9.766  1.00 97.81           C  
ATOM   3609  CD1 ILE C 181      16.359   7.441   6.750  1.00 97.81           C  
ATOM   3610  N   ILE C 182      18.672  10.898  10.570  1.00 97.25           N  
ATOM   3611  CA  ILE C 182      19.312  11.109  11.867  1.00 97.25           C  
ATOM   3612  C   ILE C 182      18.906  12.477  12.422  1.00 97.25           C  
ATOM   3614  O   ILE C 182      18.469  12.578  13.570  1.00 97.25           O  
ATOM   3613  CB  ILE C 182      20.844  11.016  11.766  1.00 97.25           C  
ATOM   3615  CG1 ILE C 182      21.281   9.578  11.445  1.00 97.25           C  
ATOM   3616  CG2 ILE C 182      21.516  11.508  13.055  1.00 97.25           C  
ATOM   3617  CD1 ILE C 182      22.750   9.430  11.117  1.00 97.25           C  
ATOM   3618  N   ASP C 183      18.984  13.430  11.562  1.00 95.94           N  
ATOM   3619  CA  ASP C 183      18.609  14.781  11.984  1.00 95.94           C  
ATOM   3620  C   ASP C 183      17.156  14.828  12.453  1.00 95.94           C  
ATOM   3622  O   ASP C 183      16.844  15.453  13.469  1.00 95.94           O  
ATOM   3621  CB  ASP C 183      18.828  15.773  10.836  1.00 95.94           C  
ATOM   3623  CG  ASP C 183      20.281  16.016  10.531  1.00 95.94           C  
ATOM   3624  OD1 ASP C 183      21.156  15.672  11.367  1.00 95.94           O  
ATOM   3625  OD2 ASP C 183      20.578  16.578   9.445  1.00 95.94           O1-
ATOM   3626  N   ASN C 184      16.281  14.219  11.727  1.00 96.00           N  
ATOM   3627  CA  ASN C 184      14.852  14.242  12.039  1.00 96.00           C  
ATOM   3628  C   ASN C 184      14.562  13.531  13.359  1.00 96.00           C  
ATOM   3630  O   ASN C 184      13.703  13.969  14.125  1.00 96.00           O  
ATOM   3629  CB  ASN C 184      14.039  13.617  10.906  1.00 96.00           C  
ATOM   3631  CG  ASN C 184      14.055  14.453   9.648  1.00 96.00           C  
ATOM   3632  ND2 ASN C 184      13.688  13.852   8.523  1.00 96.00           N  
ATOM   3633  OD1 ASN C 184      14.391  15.641   9.680  1.00 96.00           O  
ATOM   3634  N   ILE C 185      15.258  12.414  13.609  1.00 95.56           N  
ATOM   3635  CA  ILE C 185      15.086  11.703  14.875  1.00 95.56           C  
ATOM   3636  C   ILE C 185      15.531  12.594  16.031  1.00 95.56           C  
ATOM   3638  O   ILE C 185      14.820  12.727  17.031  1.00 95.56           O  
ATOM   3637  CB  ILE C 185      15.875  10.375  14.883  1.00 95.56           C  
ATOM   3639  CG1 ILE C 185      15.242   9.367  13.914  1.00 95.56           C  
ATOM   3640  CG2 ILE C 185      15.945   9.797  16.297  1.00 95.56           C  
ATOM   3641  CD1 ILE C 185      16.078   8.117  13.695  1.00 95.56           C  
ATOM   3642  N   GLU C 186      16.641  13.234  15.891  1.00 94.25           N  
ATOM   3643  CA  GLU C 186      17.172  14.086  16.953  1.00 94.25           C  
ATOM   3644  C   GLU C 186      16.281  15.305  17.172  1.00 94.25           C  
ATOM   3646  O   GLU C 186      16.062  15.719  18.312  1.00 94.25           O  
ATOM   3645  CB  GLU C 186      18.609  14.531  16.625  1.00 94.25           C  
ATOM   3647  CG  GLU C 186      19.625  13.398  16.656  1.00 94.25           C  
ATOM   3648  CD  GLU C 186      19.672  12.680  18.000  1.00 94.25           C  
ATOM   3649  OE1 GLU C 186      19.828  11.438  18.016  1.00 94.25           O  
ATOM   3650  OE2 GLU C 186      19.547  13.367  19.047  1.00 94.25           O1-
ATOM   3651  N   MET C 187      15.805  15.820  16.109  1.00 92.25           N  
ATOM   3652  CA  MET C 187      14.953  17.000  16.172  1.00 92.25           C  
ATOM   3653  C   MET C 187      13.672  16.703  16.953  1.00 92.25           C  
ATOM   3655  O   MET C 187      13.180  17.562  17.688  1.00 92.25           O  
ATOM   3654  CB  MET C 187      14.609  17.500  14.766  1.00 92.25           C  
ATOM   3656  CG  MET C 187      13.703  18.719  14.750  1.00 92.25           C  
ATOM   3657  SD  MET C 187      13.164  19.172  13.055  1.00 92.25           S  
ATOM   3658  CE  MET C 187      12.078  17.766  12.680  1.00 92.25           C  
ATOM   3659  N   MET C 188      13.133  15.539  16.859  1.00 89.88           N  
ATOM   3660  CA  MET C 188      11.828  15.227  17.438  1.00 89.88           C  
ATOM   3661  C   MET C 188      11.977  14.492  18.766  1.00 89.88           C  
ATOM   3663  O   MET C 188      10.984  14.188  19.422  1.00 89.88           O  
ATOM   3662  CB  MET C 188      11.000  14.383  16.469  1.00 89.88           C  
ATOM   3664  CG  MET C 188      10.594  15.125  15.203  1.00 89.88           C  
ATOM   3665  SD  MET C 188       9.586  16.625  15.555  1.00 89.88           S  
ATOM   3666  CE  MET C 188       8.055  15.844  16.141  1.00 89.88           C  
ATOM   3667  N   ARG C 189      13.180  14.289  19.109  1.00 88.75           N  
ATOM   3668  CA  ARG C 189      13.461  13.547  20.328  1.00 88.75           C  
ATOM   3669  C   ARG C 189      13.023  14.328  21.562  1.00 88.75           C  
ATOM   3671  O   ARG C 189      13.070  15.562  21.562  1.00 88.75           O  
ATOM   3670  CB  ARG C 189      14.953  13.211  20.422  1.00 88.75           C  
ATOM   3672  CG  ARG C 189      15.289  12.211  21.531  1.00 88.75           C  
ATOM   3673  CD  ARG C 189      16.781  11.875  21.547  1.00 88.75           C  
ATOM   3674  NE  ARG C 189      17.156  11.172  22.766  1.00 88.75           N  
ATOM   3677  CZ  ARG C 189      18.375  10.719  23.031  1.00 88.75           C  
ATOM   3675  NH1 ARG C 189      19.375  10.891  22.172  1.00 88.75           N1+
ATOM   3676  NH2 ARG C 189      18.609  10.086  24.172  1.00 88.75           N  
ATOM   3678  N   ASP C 190      12.453  13.578  22.500  1.00 88.31           N  
ATOM   3679  CA  ASP C 190      12.156  14.125  23.828  1.00 88.31           C  
ATOM   3680  C   ASP C 190      12.680  13.211  24.938  1.00 88.31           C  
ATOM   3682  O   ASP C 190      13.617  12.445  24.719  1.00 88.31           O  
ATOM   3681  CB  ASP C 190      10.648  14.328  23.984  1.00 88.31           C  
ATOM   3683  CG  ASP C 190       9.852  13.047  23.844  1.00 88.31           C  
ATOM   3684  OD1 ASP C 190      10.406  11.953  24.109  1.00 88.31           O  
ATOM   3685  OD2 ASP C 190       8.664  13.125  23.469  1.00 88.31           O1-
ATOM   3686  N   ASN C 191      12.188  13.359  26.250  1.00 88.62           N  
ATOM   3687  CA  ASN C 191      12.758  12.641  27.391  1.00 88.62           C  
ATOM   3688  C   ASN C 191      12.227  11.211  27.469  1.00 88.62           C  
ATOM   3690  O   ASN C 191      12.680  10.430  28.312  1.00 88.62           O  
ATOM   3689  CB  ASN C 191      12.469  13.398  28.688  1.00 88.62           C  
ATOM   3691  CG  ASN C 191      13.180  14.734  28.766  1.00 88.62           C  
ATOM   3692  ND2 ASN C 191      12.656  15.641  29.562  1.00 88.62           N  
ATOM   3693  OD1 ASN C 191      14.203  14.945  28.094  1.00 88.62           O  
ATOM   3694  N   ARG C 192      11.438  10.797  26.609  1.00 91.50           N  
ATOM   3695  CA  ARG C 192      10.867   9.453  26.641  1.00 91.50           C  
ATOM   3696  C   ARG C 192      11.836   8.438  26.047  1.00 91.50           C  
ATOM   3698  O   ARG C 192      12.719   8.789  25.266  1.00 91.50           O  
ATOM   3697  CB  ARG C 192       9.539   9.422  25.875  1.00 91.50           C  
ATOM   3699  CG  ARG C 192       8.406  10.133  26.594  1.00 91.50           C  
ATOM   3700  CD  ARG C 192       7.129  10.148  25.750  1.00 91.50           C  
ATOM   3701  NE  ARG C 192       7.250  11.047  24.609  1.00 91.50           N  
ATOM   3704  CZ  ARG C 192       6.305  11.234  23.688  1.00 91.50           C  
ATOM   3702  NH1 ARG C 192       5.145  10.594  23.766  1.00 91.50           N1+
ATOM   3703  NH2 ARG C 192       6.520  12.070  22.688  1.00 91.50           N  
ATOM   3705  N   LYS C 193      11.672   7.230  26.516  1.00 93.06           N  
ATOM   3706  CA  LYS C 193      12.438   6.133  25.922  1.00 93.06           C  
ATOM   3707  C   LYS C 193      11.992   5.863  24.484  1.00 93.06           C  
ATOM   3709  O   LYS C 193      10.797   5.945  24.172  1.00 93.06           O  
ATOM   3708  CB  LYS C 193      12.297   4.863  26.766  1.00 93.06           C  
ATOM   3710  CG  LYS C 193      12.906   4.973  28.156  1.00 93.06           C  
ATOM   3711  CD  LYS C 193      12.711   3.689  28.953  1.00 93.06           C  
ATOM   3712  CE  LYS C 193      13.242   3.828  30.375  1.00 93.06           C  
ATOM   3713  NZ  LYS C 193      12.984   2.598  31.188  1.00 93.06           N1+
ATOM   3714  N   ILE C 194      12.977   5.465  23.688  1.00 94.69           N  
ATOM   3715  CA  ILE C 194      12.688   5.230  22.281  1.00 94.69           C  
ATOM   3716  C   ILE C 194      12.266   3.777  22.078  1.00 94.69           C  
ATOM   3718  O   ILE C 194      12.953   2.855  22.531  1.00 94.69           O  
ATOM   3717  CB  ILE C 194      13.906   5.566  21.391  1.00 94.69           C  
ATOM   3719  CG1 ILE C 194      14.234   7.062  21.484  1.00 94.69           C  
ATOM   3720  CG2 ILE C 194      13.648   5.148  19.938  1.00 94.69           C  
ATOM   3721  CD1 ILE C 194      15.516   7.457  20.750  1.00 94.69           C  
ATOM   3722  N   ALA C 195      11.148   3.605  21.484  1.00 93.06           N  
ATOM   3723  CA  ALA C 195      10.648   2.312  21.016  1.00 93.06           C  
ATOM   3724  C   ALA C 195      10.578   2.264  19.500  1.00 93.06           C  
ATOM   3726  O   ALA C 195       9.961   3.129  18.875  1.00 93.06           O  
ATOM   3725  CB  ALA C 195       9.281   2.025  21.625  1.00 93.06           C  
ATOM   3727  N   LEU C 196      11.227   1.286  18.922  1.00 94.44           N  
ATOM   3728  CA  LEU C 196      11.203   1.127  17.484  1.00 94.44           C  
ATOM   3729  C   LEU C 196      10.234   0.025  17.062  1.00 94.44           C  
ATOM   3731  O   LEU C 196      10.344  -1.109  17.531  1.00 94.44           O  
ATOM   3730  CB  LEU C 196      12.609   0.810  16.953  1.00 94.44           C  
ATOM   3732  CG  LEU C 196      12.703   0.400  15.477  1.00 94.44           C  
ATOM   3733  CD1 LEU C 196      12.281   1.557  14.578  1.00 94.44           C  
ATOM   3734  CD2 LEU C 196      14.117  -0.062  15.141  1.00 94.44           C  
ATOM   3735  N   LEU C 197       9.289   0.364  16.266  1.00 89.69           N  
ATOM   3736  CA  LEU C 197       8.492  -0.679  15.625  1.00 89.69           C  
ATOM   3737  C   LEU C 197       9.281  -1.366  14.516  1.00 89.69           C  
ATOM   3739  O   LEU C 197       9.422  -0.821  13.422  1.00 89.69           O  
ATOM   3738  CB  LEU C 197       7.195  -0.093  15.055  1.00 89.69           C  
ATOM   3740  CG  LEU C 197       6.289   0.634  16.047  1.00 89.69           C  
ATOM   3741  CD1 LEU C 197       5.016   1.111  15.352  1.00 89.69           C  
ATOM   3742  CD2 LEU C 197       5.949  -0.271  17.234  1.00 89.69           C  
ATOM   3743  N   PHE C 198       9.750  -2.594  14.852  1.00 90.31           N  
ATOM   3744  CA  PHE C 198      10.711  -3.248  13.969  1.00 90.31           C  
ATOM   3745  C   PHE C 198      10.102  -4.496  13.336  1.00 90.31           C  
ATOM   3747  O   PHE C 198       9.734  -5.438  14.047  1.00 90.31           O  
ATOM   3746  CB  PHE C 198      11.984  -3.615  14.734  1.00 90.31           C  
ATOM   3748  CG  PHE C 198      13.086  -4.141  13.852  1.00 90.31           C  
ATOM   3749  CD1 PHE C 198      13.578  -5.430  14.023  1.00 90.31           C  
ATOM   3750  CD2 PHE C 198      13.633  -3.344  12.859  1.00 90.31           C  
ATOM   3751  CE1 PHE C 198      14.602  -5.918  13.211  1.00 90.31           C  
ATOM   3752  CE2 PHE C 198      14.656  -3.824  12.047  1.00 90.31           C  
ATOM   3753  CZ  PHE C 198      15.141  -5.109  12.227  1.00 90.31           C  
ATOM   3754  N   SER C 199      10.000  -4.457  12.039  1.00 80.00           N  
ATOM   3755  CA  SER C 199       9.430  -5.582  11.297  1.00 80.00           C  
ATOM   3756  C   SER C 199      10.523  -6.367  10.570  1.00 80.00           C  
ATOM   3758  O   SER C 199      10.266  -7.461  10.062  1.00 80.00           O  
ATOM   3757  CB  SER C 199       8.391  -5.090  10.289  1.00 80.00           C  
ATOM   3759  OG  SER C 199       8.977  -4.234   9.328  1.00 80.00           O  
ATOM   3760  N   GLY C 200      11.742  -5.824  10.430  1.00 83.62           N  
ATOM   3761  CA  GLY C 200      12.797  -6.453   9.648  1.00 83.62           C  
ATOM   3762  C   GLY C 200      12.766  -6.066   8.188  1.00 83.62           C  
ATOM   3763  O   GLY C 200      13.516  -6.613   7.375  1.00 83.62           O  
ATOM   3764  N   GLY C 201      11.891  -5.133   7.828  1.00 83.88           N  
ATOM   3765  CA  GLY C 201      11.852  -4.617   6.469  1.00 83.88           C  
ATOM   3766  C   GLY C 201      12.805  -3.463   6.238  1.00 83.88           C  
ATOM   3767  O   GLY C 201      13.516  -3.045   7.152  1.00 83.88           O  
ATOM   3768  N   LEU C 202      12.844  -2.996   5.043  1.00 88.88           N  
ATOM   3769  CA  LEU C 202      13.773  -1.944   4.648  1.00 88.88           C  
ATOM   3770  C   LEU C 202      13.562  -0.687   5.484  1.00 88.88           C  
ATOM   3772  O   LEU C 202      14.508  -0.151   6.062  1.00 88.88           O  
ATOM   3771  CB  LEU C 202      13.617  -1.618   3.162  1.00 88.88           C  
ATOM   3773  CG  LEU C 202      14.414  -0.422   2.641  1.00 88.88           C  
ATOM   3774  CD1 LEU C 202      15.906  -0.681   2.779  1.00 88.88           C  
ATOM   3775  CD2 LEU C 202      14.047  -0.127   1.189  1.00 88.88           C  
ATOM   3776  N   ASP C 203      12.352  -0.225   5.562  1.00 91.12           N  
ATOM   3777  CA  ASP C 203      12.055   1.049   6.207  1.00 91.12           C  
ATOM   3778  C   ASP C 203      12.414   1.009   7.691  1.00 91.12           C  
ATOM   3780  O   ASP C 203      13.078   1.914   8.203  1.00 91.12           O  
ATOM   3779  CB  ASP C 203      10.578   1.406   6.035  1.00 91.12           C  
ATOM   3781  CG  ASP C 203      10.148   1.487   4.578  1.00 91.12           C  
ATOM   3782  OD1 ASP C 203      10.930   1.990   3.744  1.00 91.12           O  
ATOM   3783  OD2 ASP C 203       9.023   1.047   4.266  1.00 91.12           O1-
ATOM   3784  N   SER C 204      11.969  -0.048   8.391  1.00 91.56           N  
ATOM   3785  CA  SER C 204      12.305  -0.153   9.812  1.00 91.56           C  
ATOM   3786  C   SER C 204      13.797  -0.382  10.008  1.00 91.56           C  
ATOM   3788  O   SER C 204      14.375   0.064  11.000  1.00 91.56           O  
ATOM   3787  CB  SER C 204      11.516  -1.286  10.461  1.00 91.56           C  
ATOM   3789  OG  SER C 204      11.758  -2.516   9.805  1.00 91.56           O  
ATOM   3790  N   ALA C 205      14.461  -1.038   9.078  1.00 94.56           N  
ATOM   3791  CA  ALA C 205      15.906  -1.263   9.164  1.00 94.56           C  
ATOM   3792  C   ALA C 205      16.672   0.051   9.039  1.00 94.56           C  
ATOM   3794  O   ALA C 205      17.703   0.237   9.680  1.00 94.56           O  
ATOM   3793  CB  ALA C 205      16.359  -2.244   8.078  1.00 94.56           C  
ATOM   3795  N   LEU C 206      16.188   0.896   8.180  1.00 97.12           N  
ATOM   3796  CA  LEU C 206      16.812   2.211   8.070  1.00 97.12           C  
ATOM   3797  C   LEU C 206      16.828   2.918   9.422  1.00 97.12           C  
ATOM   3799  O   LEU C 206      17.875   3.420   9.852  1.00 97.12           O  
ATOM   3798  CB  LEU C 206      16.062   3.070   7.043  1.00 97.12           C  
ATOM   3800  CG  LEU C 206      16.281   2.709   5.574  1.00 97.12           C  
ATOM   3801  CD1 LEU C 206      15.281   3.445   4.691  1.00 97.12           C  
ATOM   3802  CD2 LEU C 206      17.719   3.029   5.152  1.00 97.12           C  
ATOM   3803  N   ILE C 207      15.719   2.896  10.078  1.00 97.44           N  
ATOM   3804  CA  ILE C 207      15.625   3.559  11.375  1.00 97.44           C  
ATOM   3805  C   ILE C 207      16.484   2.812  12.398  1.00 97.44           C  
ATOM   3807  O   ILE C 207      17.188   3.432  13.195  1.00 97.44           O  
ATOM   3806  CB  ILE C 207      14.164   3.648  11.867  1.00 97.44           C  
ATOM   3808  CG1 ILE C 207      13.305   4.379  10.828  1.00 97.44           C  
ATOM   3809  CG2 ILE C 207      14.094   4.344  13.227  1.00 97.44           C  
ATOM   3810  CD1 ILE C 207      11.812   4.383  11.156  1.00 97.44           C  
ATOM   3811  N   PHE C 208      16.453   1.507  12.367  1.00 97.69           N  
ATOM   3812  CA  PHE C 208      17.234   0.664  13.250  1.00 97.69           C  
ATOM   3813  C   PHE C 208      18.703   1.059  13.211  1.00 97.69           C  
ATOM   3815  O   PHE C 208      19.297   1.373  14.242  1.00 97.69           O  
ATOM   3814  CB  PHE C 208      17.078  -0.813  12.875  1.00 97.69           C  
ATOM   3816  CG  PHE C 208      17.828  -1.754  13.781  1.00 97.69           C  
ATOM   3817  CD1 PHE C 208      19.188  -1.972  13.617  1.00 97.69           C  
ATOM   3818  CD2 PHE C 208      17.156  -2.420  14.805  1.00 97.69           C  
ATOM   3819  CE1 PHE C 208      19.875  -2.842  14.453  1.00 97.69           C  
ATOM   3820  CE2 PHE C 208      17.844  -3.291  15.648  1.00 97.69           C  
ATOM   3821  CZ  PHE C 208      19.203  -3.502  15.469  1.00 97.69           C  
ATOM   3822  N   HIS C 209      19.250   1.156  12.109  1.00 98.25           N  
ATOM   3823  CA  HIS C 209      20.688   1.389  11.969  1.00 98.25           C  
ATOM   3824  C   HIS C 209      21.031   2.852  12.227  1.00 98.25           C  
ATOM   3826  O   HIS C 209      22.125   3.154  12.727  1.00 98.25           O  
ATOM   3825  CB  HIS C 209      21.156   0.975  10.578  1.00 98.25           C  
ATOM   3827  CG  HIS C 209      21.438  -0.490  10.445  1.00 98.25           C  
ATOM   3828  CD2 HIS C 209      20.688  -1.490   9.922  1.00 98.25           C  
ATOM   3829  ND1 HIS C 209      22.609  -1.070  10.891  1.00 98.25           N  
ATOM   3830  CE1 HIS C 209      22.562  -2.369  10.641  1.00 98.25           C  
ATOM   3831  NE2 HIS C 209      21.406  -2.650  10.055  1.00 98.25           N  
ATOM   3832  N   THR C 210      20.125   3.732  11.875  1.00 98.00           N  
ATOM   3833  CA  THR C 210      20.375   5.137  12.188  1.00 98.00           C  
ATOM   3834  C   THR C 210      20.391   5.359  13.695  1.00 98.00           C  
ATOM   3836  O   THR C 210      21.219   6.117  14.211  1.00 98.00           O  
ATOM   3835  CB  THR C 210      19.312   6.051  11.539  1.00 98.00           C  
ATOM   3837  CG2 THR C 210      19.453   6.062  10.023  1.00 98.00           C  
ATOM   3838  OG1 THR C 210      18.016   5.586  11.891  1.00 98.00           O  
ATOM   3839  N   LEU C 211      19.500   4.730  14.383  1.00 97.88           N  
ATOM   3840  CA  LEU C 211      19.500   4.816  15.844  1.00 97.88           C  
ATOM   3841  C   LEU C 211      20.781   4.258  16.422  1.00 97.88           C  
ATOM   3843  O   LEU C 211      21.375   4.852  17.328  1.00 97.88           O  
ATOM   3842  CB  LEU C 211      18.297   4.066  16.422  1.00 97.88           C  
ATOM   3844  CG  LEU C 211      16.938   4.758  16.281  1.00 97.88           C  
ATOM   3845  CD1 LEU C 211      15.812   3.801  16.672  1.00 97.88           C  
ATOM   3846  CD2 LEU C 211      16.891   6.020  17.141  1.00 97.88           C  
ATOM   3847  N   LYS C 212      21.203   3.188  15.906  1.00 97.25           N  
ATOM   3848  CA  LYS C 212      22.453   2.582  16.375  1.00 97.25           C  
ATOM   3849  C   LYS C 212      23.641   3.496  16.094  1.00 97.25           C  
ATOM   3851  O   LYS C 212      24.469   3.717  16.984  1.00 97.25           O  
ATOM   3850  CB  LYS C 212      22.672   1.225  15.695  1.00 97.25           C  
ATOM   3852  CG  LYS C 212      21.828   0.099  16.297  1.00 97.25           C  
ATOM   3853  CD  LYS C 212      22.297  -0.259  17.703  1.00 97.25           C  
ATOM   3854  CE  LYS C 212      23.625  -1.007  17.672  1.00 97.25           C  
ATOM   3855  NZ  LYS C 212      24.078  -1.361  19.062  1.00 97.25           N1+
ATOM   3856  N   GLU C 213      23.688   3.975  14.930  1.00 97.00           N  
ATOM   3857  CA  GLU C 213      24.797   4.836  14.555  1.00 97.00           C  
ATOM   3858  C   GLU C 213      24.859   6.090  15.422  1.00 97.00           C  
ATOM   3860  O   GLU C 213      25.938   6.543  15.805  1.00 97.00           O  
ATOM   3859  CB  GLU C 213      24.703   5.223  13.070  1.00 97.00           C  
ATOM   3861  CG  GLU C 213      25.875   6.066  12.586  1.00 97.00           C  
ATOM   3862  CD  GLU C 213      25.797   6.410  11.109  1.00 97.00           C  
ATOM   3863  OE1 GLU C 213      25.641   7.605  10.766  1.00 97.00           O  
ATOM   3864  OE2 GLU C 213      25.875   5.473  10.281  1.00 97.00           O1-
ATOM   3865  N   SER C 214      23.719   6.656  15.680  1.00 95.25           N  
ATOM   3866  CA  SER C 214      23.656   7.895  16.453  1.00 95.25           C  
ATOM   3867  C   SER C 214      23.828   7.629  17.938  1.00 95.25           C  
ATOM   3869  O   SER C 214      23.781   8.555  18.750  1.00 95.25           O  
ATOM   3868  CB  SER C 214      22.328   8.617  16.203  1.00 95.25           C  
ATOM   3870  OG  SER C 214      21.234   7.750  16.438  1.00 95.25           O  
ATOM   3871  N   GLY C 215      23.891   6.375  18.359  1.00 94.31           N  
ATOM   3872  CA  GLY C 215      24.156   6.016  19.750  1.00 94.31           C  
ATOM   3873  C   GLY C 215      22.906   6.043  20.625  1.00 94.31           C  
ATOM   3874  O   GLY C 215      23.016   6.082  21.844  1.00 94.31           O  
ATOM   3875  N   ASN C 216      21.797   6.059  20.062  1.00 94.81           N  
ATOM   3876  CA  ASN C 216      20.547   6.047  20.812  1.00 94.81           C  
ATOM   3877  C   ASN C 216      20.234   4.656  21.359  1.00 94.81           C  
ATOM   3879  O   ASN C 216      20.375   3.660  20.641  1.00 94.81           O  
ATOM   3878  CB  ASN C 216      19.391   6.555  19.938  1.00 94.81           C  
ATOM   3880  CG  ASN C 216      19.438   8.055  19.719  1.00 94.81           C  
ATOM   3881  ND2 ASN C 216      19.875   8.461  18.531  1.00 94.81           N  
ATOM   3882  OD1 ASN C 216      19.078   8.836  20.609  1.00 94.81           O  
ATOM   3883  N   LYS C 217      19.875   4.648  22.625  1.00 94.94           N  
ATOM   3884  CA  LYS C 217      19.328   3.410  23.172  1.00 94.94           C  
ATOM   3885  C   LYS C 217      17.859   3.252  22.844  1.00 94.94           C  
ATOM   3887  O   LYS C 217      17.094   4.211  22.938  1.00 94.94           O  
ATOM   3886  CB  LYS C 217      19.531   3.365  24.688  1.00 94.94           C  
ATOM   3888  CG  LYS C 217      21.000   3.264  25.125  1.00 94.94           C  
ATOM   3889  CD  LYS C 217      21.125   3.125  26.625  1.00 94.94           C  
ATOM   3890  CE  LYS C 217      22.578   3.049  27.062  1.00 94.94           C  
ATOM   3891  NZ  LYS C 217      22.719   2.912  28.547  1.00 94.94           N1+
ATOM   3892  N   PHE C 218      17.531   2.109  22.422  1.00 96.12           N  
ATOM   3893  CA  PHE C 218      16.141   1.862  22.078  1.00 96.12           C  
ATOM   3894  C   PHE C 218      15.805   0.383  22.219  1.00 96.12           C  
ATOM   3896  O   PHE C 218      16.703  -0.458  22.297  1.00 96.12           O  
ATOM   3895  CB  PHE C 218      15.844   2.334  20.656  1.00 96.12           C  
ATOM   3897  CG  PHE C 218      16.562   1.558  19.594  1.00 96.12           C  
ATOM   3898  CD1 PHE C 218      17.891   1.841  19.281  1.00 96.12           C  
ATOM   3899  CD2 PHE C 218      15.930   0.543  18.891  1.00 96.12           C  
ATOM   3900  CE1 PHE C 218      18.578   1.123  18.297  1.00 96.12           C  
ATOM   3901  CE2 PHE C 218      16.594  -0.179  17.906  1.00 96.12           C  
ATOM   3902  CZ  PHE C 218      17.922   0.114  17.609  1.00 96.12           C  
ATOM   3903  N   CYS C 219      14.570   0.100  22.406  1.00 95.44           N  
ATOM   3904  CA  CYS C 219      14.008  -1.244  22.391  1.00 95.44           C  
ATOM   3905  C   CYS C 219      13.195  -1.472  21.125  1.00 95.44           C  
ATOM   3907  O   CYS C 219      12.438  -0.596  20.703  1.00 95.44           O  
ATOM   3906  CB  CYS C 219      13.133  -1.479  23.625  1.00 95.44           C  
ATOM   3908  SG  CYS C 219      12.453  -3.148  23.719  1.00 95.44           S  
ATOM   3909  N   ALA C 220      13.391  -2.635  20.453  1.00 94.50           N  
ATOM   3910  CA  ALA C 220      12.625  -2.990  19.266  1.00 94.50           C  
ATOM   3911  C   ALA C 220      11.352  -3.748  19.641  1.00 94.50           C  
ATOM   3913  O   ALA C 220      11.391  -4.680  20.438  1.00 94.50           O  
ATOM   3912  CB  ALA C 220      13.469  -3.824  18.297  1.00 94.50           C  
ATOM   3914  N   TYR C 221      10.289  -3.287  19.047  1.00 88.06           N  
ATOM   3915  CA  TYR C 221       9.000  -3.930  19.281  1.00 88.06           C  
ATOM   3916  C   TYR C 221       8.461  -4.535  17.984  1.00 88.06           C  
ATOM   3918  O   TYR C 221       8.562  -3.922  16.922  1.00 88.06           O  
ATOM   3917  CB  TYR C 221       7.992  -2.926  19.844  1.00 88.06           C  
ATOM   3919  CG  TYR C 221       8.289  -2.498  21.266  1.00 88.06           C  
ATOM   3920  CD1 TYR C 221       7.645  -3.096  22.344  1.00 88.06           C  
ATOM   3921  CD2 TYR C 221       9.219  -1.496  21.516  1.00 88.06           C  
ATOM   3922  CE1 TYR C 221       7.918  -2.703  23.641  1.00 88.06           C  
ATOM   3923  CE2 TYR C 221       9.500  -1.096  22.828  1.00 88.06           C  
ATOM   3925  CZ  TYR C 221       8.844  -1.704  23.875  1.00 88.06           C  
ATOM   3924  OH  TYR C 221       9.117  -1.312  25.172  1.00 88.06           O  
ATOM   3926  N   HIS C 222       7.938  -5.770  18.047  1.00 84.94           N  
ATOM   3927  CA  HIS C 222       7.277  -6.445  16.938  1.00 84.94           C  
ATOM   3928  C   HIS C 222       5.859  -6.859  17.297  1.00 84.94           C  
ATOM   3930  O   HIS C 222       5.660  -7.676  18.203  1.00 84.94           O  
ATOM   3929  CB  HIS C 222       8.086  -7.664  16.500  1.00 84.94           C  
ATOM   3931  CG  HIS C 222       7.578  -8.305  15.242  1.00 84.94           C  
ATOM   3932  CD2 HIS C 222       6.734  -9.352  15.055  1.00 84.94           C  
ATOM   3933  ND1 HIS C 222       7.934  -7.871  13.984  1.00 84.94           N  
ATOM   3934  CE1 HIS C 222       7.336  -8.617  13.078  1.00 84.94           C  
ATOM   3935  NE2 HIS C 222       6.602  -9.523  13.703  1.00 84.94           N  
ATOM   3936  N   PHE C 223       4.965  -6.219  16.578  1.00 76.38           N  
ATOM   3937  CA  PHE C 223       3.561  -6.512  16.828  1.00 76.38           C  
ATOM   3938  C   PHE C 223       3.027  -7.531  15.828  1.00 76.38           C  
ATOM   3940  O   PHE C 223       3.260  -7.406  14.625  1.00 76.38           O  
ATOM   3939  CB  PHE C 223       2.723  -5.230  16.766  1.00 76.38           C  
ATOM   3941  CG  PHE C 223       3.006  -4.270  17.891  1.00 76.38           C  
ATOM   3942  CD1 PHE C 223       2.209  -4.254  19.031  1.00 76.38           C  
ATOM   3943  CD2 PHE C 223       4.074  -3.385  17.812  1.00 76.38           C  
ATOM   3944  CE1 PHE C 223       2.469  -3.365  20.078  1.00 76.38           C  
ATOM   3945  CE2 PHE C 223       4.340  -2.494  18.844  1.00 76.38           C  
ATOM   3946  CZ  PHE C 223       3.535  -2.484  19.984  1.00 76.38           C  
ATOM   3947  N   PHE C 224       2.385  -8.570  16.297  1.00 74.50           N  
ATOM   3948  CA  PHE C 224       1.771  -9.562  15.422  1.00 74.50           C  
ATOM   3949  C   PHE C 224       0.384  -9.945  15.930  1.00 74.50           C  
ATOM   3951  O   PHE C 224       0.010  -9.602  17.047  1.00 74.50           O  
ATOM   3950  CB  PHE C 224       2.654 -10.812  15.328  1.00 74.50           C  
ATOM   3952  CG  PHE C 224       2.873 -11.508  16.641  1.00 74.50           C  
ATOM   3953  CD1 PHE C 224       3.842 -11.055  17.531  1.00 74.50           C  
ATOM   3954  CD2 PHE C 224       2.109 -12.609  17.000  1.00 74.50           C  
ATOM   3955  CE1 PHE C 224       4.047 -11.695  18.750  1.00 74.50           C  
ATOM   3956  CE2 PHE C 224       2.307 -13.258  18.203  1.00 74.50           C  
ATOM   3957  CZ  PHE C 224       3.277 -12.797  19.078  1.00 74.50           C  
ATOM   3958  N   SER C 225      -0.409 -10.305  14.961  1.00 67.12           N  
ATOM   3959  CA  SER C 225      -1.776 -10.680  15.312  1.00 67.12           C  
ATOM   3960  C   SER C 225      -1.990 -12.188  15.172  1.00 67.12           C  
ATOM   3962  O   SER C 225      -1.677 -12.773  14.141  1.00 67.12           O  
ATOM   3961  CB  SER C 225      -2.777  -9.930  14.430  1.00 67.12           C  
ATOM   3963  OG  SER C 225      -2.535  -8.539  14.461  1.00 67.12           O  
ATOM   3964  N   ASP C 226      -2.719 -12.820  16.156  1.00 60.16           N  
ATOM   3965  CA  ASP C 226      -3.129 -14.219  16.250  1.00 60.16           C  
ATOM   3966  C   ASP C 226      -1.984 -15.156  15.867  1.00 60.16           C  
ATOM   3968  O   ASP C 226      -1.105 -14.781  15.086  1.00 60.16           O  
ATOM   3967  CB  ASP C 226      -4.344 -14.484  15.359  1.00 60.16           C  
ATOM   3969  CG  ASP C 226      -5.652 -14.047  15.992  1.00 60.16           C  
ATOM   3970  OD1 ASP C 226      -5.699 -13.859  17.234  1.00 60.16           O  
ATOM   3971  OD2 ASP C 226      -6.645 -13.883  15.250  1.00 60.16           O1-
ATOM   3972  N   GLU C 227      -1.605 -16.016  16.688  1.00 54.00           N  
ATOM   3973  CA  GLU C 227      -0.492 -16.953  16.688  1.00 54.00           C  
ATOM   3974  C   GLU C 227      -0.175 -17.438  15.281  1.00 54.00           C  
ATOM   3976  O   GLU C 227       0.456 -18.484  15.102  1.00 54.00           O  
ATOM   3975  CB  GLU C 227      -0.800 -18.156  17.594  1.00 54.00           C  
ATOM   3977  CG  GLU C 227      -0.409 -17.938  19.047  1.00 54.00           C  
ATOM   3978  CD  GLU C 227      -0.573 -19.188  19.906  1.00 54.00           C  
ATOM   3979  OE1 GLU C 227      -0.191 -19.172  21.094  1.00 54.00           O  
ATOM   3980  OE2 GLU C 227      -1.085 -20.203  19.375  1.00 54.00           O1-
ATOM   3981  N   SER C 228      -0.544 -16.625  14.289  1.00 52.28           N  
ATOM   3982  CA  SER C 228      -0.140 -17.141  12.984  1.00 52.28           C  
ATOM   3983  C   SER C 228       1.378 -17.188  12.852  1.00 52.28           C  
ATOM   3985  O   SER C 228       2.090 -16.484  13.578  1.00 52.28           O  
ATOM   3984  CB  SER C 228      -0.733 -16.281  11.859  1.00 52.28           C  
ATOM   3986  OG  SER C 228      -0.220 -14.961  11.914  1.00 52.28           O  
ATOM   3987  N   ASP C 229       1.971 -18.281  12.273  1.00 50.41           N  
ATOM   3988  CA  ASP C 229       3.379 -18.516  11.969  1.00 50.41           C  
ATOM   3989  C   ASP C 229       4.020 -17.297  11.328  1.00 50.41           C  
ATOM   3991  O   ASP C 229       3.867 -17.062  10.125  1.00 50.41           O  
ATOM   3990  CB  ASP C 229       3.529 -19.734  11.055  1.00 50.41           C  
ATOM   3992  CG  ASP C 229       4.055 -20.953  11.773  1.00 50.41           C  
ATOM   3993  OD1 ASP C 229       4.598 -20.828  12.898  1.00 50.41           O  
ATOM   3994  OD2 ASP C 229       3.930 -22.078  11.219  1.00 50.41           O1-
ATOM   3995  N   ASP C 230       4.422 -16.297  12.211  1.00 57.81           N  
ATOM   3996  CA  ASP C 230       5.047 -15.070  11.742  1.00 57.81           C  
ATOM   3997  C   ASP C 230       6.551 -15.250  11.562  1.00 57.81           C  
ATOM   3999  O   ASP C 230       7.320 -15.117  12.516  1.00 57.81           O  
ATOM   3998  CB  ASP C 230       4.770 -13.922  12.719  1.00 57.81           C  
ATOM   4000  CG  ASP C 230       4.855 -12.555  12.062  1.00 57.81           C  
ATOM   4001  OD1 ASP C 230       5.363 -12.453  10.930  1.00 57.81           O  
ATOM   4002  OD2 ASP C 230       4.418 -11.570  12.695  1.00 57.81           O1-
ATOM   4003  N   SER C 231       7.059 -15.750  10.414  1.00 63.44           N  
ATOM   4004  CA  SER C 231       8.469 -15.859  10.070  1.00 63.44           C  
ATOM   4005  C   SER C 231       9.188 -14.523  10.242  1.00 63.44           C  
ATOM   4007  O   SER C 231      10.375 -14.492  10.562  1.00 63.44           O  
ATOM   4006  CB  SER C 231       8.641 -16.359   8.633  1.00 63.44           C  
ATOM   4008  OG  SER C 231       8.062 -15.438   7.715  1.00 63.44           O  
ATOM   4009  N   GLU C 232       8.508 -13.477  10.211  1.00 71.31           N  
ATOM   4010  CA  GLU C 232       9.133 -12.164  10.344  1.00 71.31           C  
ATOM   4011  C   GLU C 232       9.516 -11.883  11.797  1.00 71.31           C  
ATOM   4013  O   GLU C 232      10.531 -11.227  12.055  1.00 71.31           O  
ATOM   4012  CB  GLU C 232       8.188 -11.070   9.836  1.00 71.31           C  
ATOM   4014  CG  GLU C 232       8.109 -10.984   8.320  1.00 71.31           C  
ATOM   4015  CD  GLU C 232       7.230  -9.844   7.824  1.00 71.31           C  
ATOM   4016  OE1 GLU C 232       7.238  -9.555   6.605  1.00 71.31           O  
ATOM   4017  OE2 GLU C 232       6.535  -9.234   8.664  1.00 71.31           O1-
ATOM   4018  N   LYS C 233       8.727 -12.469  12.656  1.00 77.94           N  
ATOM   4019  CA  LYS C 233       9.047 -12.289  14.070  1.00 77.94           C  
ATOM   4020  C   LYS C 233      10.398 -12.914  14.414  1.00 77.94           C  
ATOM   4022  O   LYS C 233      11.219 -12.305  15.094  1.00 77.94           O  
ATOM   4021  CB  LYS C 233       7.953 -12.898  14.945  1.00 77.94           C  
ATOM   4023  CG  LYS C 233       8.234 -12.820  16.438  1.00 77.94           C  
ATOM   4024  CD  LYS C 233       7.203 -13.586  17.250  1.00 77.94           C  
ATOM   4025  CE  LYS C 233       7.625 -13.734  18.703  1.00 77.94           C  
ATOM   4026  NZ  LYS C 233       6.668 -14.586  19.484  1.00 77.94           N1+
ATOM   4027  N   TYR C 234      10.617 -14.109  13.875  1.00 81.81           N  
ATOM   4028  CA  TYR C 234      11.867 -14.812  14.164  1.00 81.81           C  
ATOM   4029  C   TYR C 234      13.047 -14.086  13.539  1.00 81.81           C  
ATOM   4031  O   TYR C 234      14.078 -13.898  14.188  1.00 81.81           O  
ATOM   4030  CB  TYR C 234      11.805 -16.250  13.648  1.00 81.81           C  
ATOM   4032  CG  TYR C 234      13.016 -17.078  14.008  1.00 81.81           C  
ATOM   4033  CD1 TYR C 234      14.039 -17.297  13.094  1.00 81.81           C  
ATOM   4034  CD2 TYR C 234      13.133 -17.656  15.273  1.00 81.81           C  
ATOM   4035  CE1 TYR C 234      15.156 -18.047  13.430  1.00 81.81           C  
ATOM   4036  CE2 TYR C 234      14.242 -18.406  15.617  1.00 81.81           C  
ATOM   4038  CZ  TYR C 234      15.250 -18.609  14.688  1.00 81.81           C  
ATOM   4037  OH  TYR C 234      16.344 -19.359  15.023  1.00 81.81           O  
ATOM   4039  N   PHE C 235      12.883 -13.680  12.391  1.00 83.25           N  
ATOM   4040  CA  PHE C 235      13.938 -12.922  11.734  1.00 83.25           C  
ATOM   4041  C   PHE C 235      14.258 -11.656  12.516  1.00 83.25           C  
ATOM   4043  O   PHE C 235      15.430 -11.352  12.766  1.00 83.25           O  
ATOM   4042  CB  PHE C 235      13.539 -12.570  10.297  1.00 83.25           C  
ATOM   4044  CG  PHE C 235      14.531 -11.680   9.594  1.00 83.25           C  
ATOM   4045  CD1 PHE C 235      14.383 -10.297   9.609  1.00 83.25           C  
ATOM   4046  CD2 PHE C 235      15.617 -12.227   8.922  1.00 83.25           C  
ATOM   4047  CE1 PHE C 235      15.297  -9.477   8.961  1.00 83.25           C  
ATOM   4048  CE2 PHE C 235      16.531 -11.406   8.266  1.00 83.25           C  
ATOM   4049  CZ  PHE C 235      16.375 -10.031   8.289  1.00 83.25           C  
ATOM   4050  N   ALA C 236      13.250 -10.930  12.859  1.00 87.50           N  
ATOM   4051  CA  ALA C 236      13.438  -9.672  13.578  1.00 87.50           C  
ATOM   4052  C   ALA C 236      14.156  -9.906  14.906  1.00 87.50           C  
ATOM   4054  O   ALA C 236      15.062  -9.156  15.266  1.00 87.50           O  
ATOM   4053  CB  ALA C 236      12.094  -8.992  13.820  1.00 87.50           C  
ATOM   4055  N   LYS C 237      13.758 -10.906  15.602  1.00 91.12           N  
ATOM   4056  CA  LYS C 237      14.383 -11.234  16.875  1.00 91.12           C  
ATOM   4057  C   LYS C 237      15.867 -11.562  16.703  1.00 91.12           C  
ATOM   4059  O   LYS C 237      16.719 -11.039  17.422  1.00 91.12           O  
ATOM   4058  CB  LYS C 237      13.664 -12.414  17.547  1.00 91.12           C  
ATOM   4060  CG  LYS C 237      14.195 -12.766  18.922  1.00 91.12           C  
ATOM   4061  CD  LYS C 237      13.406 -13.906  19.547  1.00 91.12           C  
ATOM   4062  CE  LYS C 237      13.938 -14.266  20.922  1.00 91.12           C  
ATOM   4063  NZ  LYS C 237      13.117 -15.336  21.578  1.00 91.12           N1+
ATOM   4064  N   GLU C 238      16.156 -12.414  15.758  1.00 93.38           N  
ATOM   4065  CA  GLU C 238      17.547 -12.789  15.492  1.00 93.38           C  
ATOM   4066  C   GLU C 238      18.375 -11.578  15.086  1.00 93.38           C  
ATOM   4068  O   GLU C 238      19.516 -11.438  15.500  1.00 93.38           O  
ATOM   4067  CB  GLU C 238      17.609 -13.867  14.406  1.00 93.38           C  
ATOM   4069  CG  GLU C 238      18.969 -14.547  14.297  1.00 93.38           C  
ATOM   4070  CD  GLU C 238      19.047 -15.555  13.156  1.00 93.38           C  
ATOM   4071  OE1 GLU C 238      20.172 -15.938  12.766  1.00 93.38           O  
ATOM   4072  OE2 GLU C 238      17.969 -15.953  12.656  1.00 93.38           O1-
ATOM   4073  N   TYR C 239      17.781 -10.758  14.328  1.00 93.69           N  
ATOM   4074  CA  TYR C 239      18.500  -9.562  13.875  1.00 93.69           C  
ATOM   4075  C   TYR C 239      18.812  -8.641  15.047  1.00 93.69           C  
ATOM   4077  O   TYR C 239      19.922  -8.133  15.156  1.00 93.69           O  
ATOM   4076  CB  TYR C 239      17.672  -8.812  12.828  1.00 93.69           C  
ATOM   4078  CG  TYR C 239      18.484  -7.891  11.961  1.00 93.69           C  
ATOM   4079  CD1 TYR C 239      18.625  -6.543  12.289  1.00 93.69           C  
ATOM   4080  CD2 TYR C 239      19.109  -8.359  10.805  1.00 93.69           C  
ATOM   4081  CE1 TYR C 239      19.375  -5.688  11.484  1.00 93.69           C  
ATOM   4082  CE2 TYR C 239      19.859  -7.512  10.000  1.00 93.69           C  
ATOM   4084  CZ  TYR C 239      19.984  -6.180  10.344  1.00 93.69           C  
ATOM   4083  OH  TYR C 239      20.734  -5.340   9.547  1.00 93.69           O  
ATOM   4085  N   CYS C 240      17.891  -8.430  15.906  1.00 96.19           N  
ATOM   4086  CA  CYS C 240      18.109  -7.605  17.078  1.00 96.19           C  
ATOM   4087  C   CYS C 240      19.188  -8.203  17.969  1.00 96.19           C  
ATOM   4089  O   CYS C 240      20.047  -7.480  18.469  1.00 96.19           O  
ATOM   4088  CB  CYS C 240      16.812  -7.453  17.875  1.00 96.19           C  
ATOM   4090  SG  CYS C 240      15.594  -6.375  17.094  1.00 96.19           S  
ATOM   4091  N   SER C 241      19.141  -9.500  18.141  1.00 96.31           N  
ATOM   4092  CA  SER C 241      20.156 -10.180  18.938  1.00 96.31           C  
ATOM   4093  C   SER C 241      21.547  -9.984  18.359  1.00 96.31           C  
ATOM   4095  O   SER C 241      22.500  -9.711  19.094  1.00 96.31           O  
ATOM   4094  CB  SER C 241      19.844 -11.672  19.047  1.00 96.31           C  
ATOM   4096  OG  SER C 241      20.766 -12.328  19.906  1.00 96.31           O  
ATOM   4097  N   LYS C 242      21.656 -10.070  17.109  1.00 95.88           N  
ATOM   4098  CA  LYS C 242      22.922  -9.891  16.422  1.00 95.88           C  
ATOM   4099  C   LYS C 242      23.531  -8.523  16.734  1.00 95.88           C  
ATOM   4101  O   LYS C 242      24.750  -8.383  16.812  1.00 95.88           O  
ATOM   4100  CB  LYS C 242      22.750 -10.055  14.914  1.00 95.88           C  
ATOM   4102  CG  LYS C 242      24.031  -9.820  14.109  1.00 95.88           C  
ATOM   4103  CD  LYS C 242      23.781  -9.961  12.617  1.00 95.88           C  
ATOM   4104  CE  LYS C 242      25.031  -9.617  11.805  1.00 95.88           C  
ATOM   4105  NZ  LYS C 242      24.766  -9.672  10.336  1.00 95.88           N1+
ATOM   4106  N   TYR C 243      22.734  -7.570  16.922  1.00 96.38           N  
ATOM   4107  CA  TYR C 243      23.250  -6.211  17.094  1.00 96.38           C  
ATOM   4108  C   TYR C 243      23.094  -5.750  18.531  1.00 96.38           C  
ATOM   4110  O   TYR C 243      23.297  -4.574  18.844  1.00 96.38           O  
ATOM   4109  CB  TYR C 243      22.516  -5.246  16.156  1.00 96.38           C  
ATOM   4111  CG  TYR C 243      22.938  -5.355  14.711  1.00 96.38           C  
ATOM   4112  CD1 TYR C 243      24.047  -4.648  14.234  1.00 96.38           C  
ATOM   4113  CD2 TYR C 243      22.234  -6.164  13.820  1.00 96.38           C  
ATOM   4114  CE1 TYR C 243      24.438  -4.746  12.906  1.00 96.38           C  
ATOM   4115  CE2 TYR C 243      22.625  -6.266  12.484  1.00 96.38           C  
ATOM   4117  CZ  TYR C 243      23.719  -5.555  12.039  1.00 96.38           C  
ATOM   4116  OH  TYR C 243      24.109  -5.656  10.719  1.00 96.38           O  
ATOM   4118  N   GLY C 244      22.656  -6.578  19.375  1.00 96.25           N  
ATOM   4119  CA  GLY C 244      22.578  -6.270  20.797  1.00 96.25           C  
ATOM   4120  C   GLY C 244      21.438  -5.316  21.125  1.00 96.25           C  
ATOM   4121  O   GLY C 244      21.609  -4.422  21.969  1.00 96.25           O  
ATOM   4122  N   VAL C 245      20.328  -5.387  20.500  1.00 97.12           N  
ATOM   4123  CA  VAL C 245      19.172  -4.547  20.734  1.00 97.12           C  
ATOM   4124  C   VAL C 245      18.078  -5.367  21.422  1.00 97.12           C  
ATOM   4126  O   VAL C 245      17.781  -6.488  21.000  1.00 97.12           O  
ATOM   4125  CB  VAL C 245      18.641  -3.920  19.438  1.00 97.12           C  
ATOM   4127  CG1 VAL C 245      17.328  -3.170  19.688  1.00 97.12           C  
ATOM   4128  CG2 VAL C 245      19.688  -2.988  18.828  1.00 97.12           C  
ATOM   4129  N   ASP C 246      17.531  -4.785  22.516  1.00 95.62           N  
ATOM   4130  CA  ASP C 246      16.422  -5.453  23.172  1.00 95.62           C  
ATOM   4131  C   ASP C 246      15.227  -5.594  22.234  1.00 95.62           C  
ATOM   4133  O   ASP C 246      14.914  -4.680  21.469  1.00 95.62           O  
ATOM   4132  CB  ASP C 246      16.016  -4.684  24.438  1.00 95.62           C  
ATOM   4134  CG  ASP C 246      17.078  -4.707  25.516  1.00 95.62           C  
ATOM   4135  OD1 ASP C 246      17.875  -5.672  25.578  1.00 95.62           O  
ATOM   4136  OD2 ASP C 246      17.125  -3.750  26.312  1.00 95.62           O1-
ATOM   4137  N   PHE C 247      14.641  -6.820  22.328  1.00 93.81           N  
ATOM   4138  CA  PHE C 247      13.523  -7.141  21.453  1.00 93.81           C  
ATOM   4139  C   PHE C 247      12.328  -7.641  22.250  1.00 93.81           C  
ATOM   4141  O   PHE C 247      12.461  -8.539  23.078  1.00 93.81           O  
ATOM   4140  CB  PHE C 247      13.938  -8.188  20.422  1.00 93.81           C  
ATOM   4142  CG  PHE C 247      12.828  -8.602  19.484  1.00 93.81           C  
ATOM   4143  CD1 PHE C 247      12.094  -9.758  19.719  1.00 93.81           C  
ATOM   4144  CD2 PHE C 247      12.523  -7.824  18.375  1.00 93.81           C  
ATOM   4145  CE1 PHE C 247      11.070 -10.133  18.859  1.00 93.81           C  
ATOM   4146  CE2 PHE C 247      11.492  -8.203  17.516  1.00 93.81           C  
ATOM   4147  CZ  PHE C 247      10.773  -9.352  17.750  1.00 93.81           C  
ATOM   4148  N   ILE C 248      11.195  -6.969  21.984  1.00 88.31           N  
ATOM   4149  CA  ILE C 248       9.953  -7.383  22.625  1.00 88.31           C  
ATOM   4150  C   ILE C 248       8.898  -7.699  21.562  1.00 88.31           C  
ATOM   4152  O   ILE C 248       8.641  -6.887  20.672  1.00 88.31           O  
ATOM   4151  CB  ILE C 248       9.430  -6.297  23.594  1.00 88.31           C  
ATOM   4153  CG1 ILE C 248      10.438  -6.055  24.719  1.00 88.31           C  
ATOM   4154  CG2 ILE C 248       8.062  -6.695  24.156  1.00 88.31           C  
ATOM   4155  CD1 ILE C 248      10.070  -4.895  25.641  1.00 88.31           C  
ATOM   4156  N   SER C 249       8.375  -8.891  21.578  1.00 83.56           N  
ATOM   4157  CA  SER C 249       7.262  -9.258  20.703  1.00 83.56           C  
ATOM   4158  C   SER C 249       5.926  -9.133  21.438  1.00 83.56           C  
ATOM   4160  O   SER C 249       5.793  -9.562  22.578  1.00 83.56           O  
ATOM   4159  CB  SER C 249       7.434 -10.688  20.188  1.00 83.56           C  
ATOM   4161  OG  SER C 249       7.453 -11.609  21.266  1.00 83.56           O  
ATOM   4162  N   VAL C 250       4.988  -8.453  20.766  1.00 77.81           N  
ATOM   4163  CA  VAL C 250       3.678  -8.219  21.359  1.00 77.81           C  
ATOM   4164  C   VAL C 250       2.598  -8.898  20.531  1.00 77.81           C  
ATOM   4166  O   VAL C 250       2.430  -8.586  19.344  1.00 77.81           O  
ATOM   4165  CB  VAL C 250       3.377  -6.711  21.500  1.00 77.81           C  
ATOM   4167  CG1 VAL C 250       2.033  -6.492  22.188  1.00 77.81           C  
ATOM   4168  CG2 VAL C 250       4.496  -6.012  22.266  1.00 77.81           C  
ATOM   4169  N   ASN C 251       1.896  -9.797  21.125  1.00 76.25           N  
ATOM   4170  CA  ASN C 251       0.759 -10.438  20.469  1.00 76.25           C  
ATOM   4171  C   ASN C 251      -0.526  -9.641  20.672  1.00 76.25           C  
ATOM   4173  O   ASN C 251      -0.904  -9.336  21.812  1.00 76.25           O  
ATOM   4172  CB  ASN C 251       0.581 -11.867  20.984  1.00 76.25           C  
ATOM   4174  CG  ASN C 251      -0.443 -12.648  20.188  1.00 76.25           C  
ATOM   4175  ND2 ASN C 251      -0.634 -13.914  20.547  1.00 76.25           N  
ATOM   4176  OD1 ASN C 251      -1.056 -12.125  19.250  1.00 76.25           O  
ATOM   4177  N   LYS C 252      -1.150  -9.312  19.547  1.00 74.31           N  
ATOM   4178  CA  LYS C 252      -2.424  -8.609  19.594  1.00 74.31           C  
ATOM   4179  C   LYS C 252      -3.570  -9.500  19.125  1.00 74.31           C  
ATOM   4181  O   LYS C 252      -3.459 -10.180  18.109  1.00 74.31           O  
ATOM   4180  CB  LYS C 252      -2.369  -7.336  18.750  1.00 74.31           C  
ATOM   4182  CG  LYS C 252      -1.388  -6.293  19.250  1.00 74.31           C  
ATOM   4183  CD  LYS C 252      -1.506  -4.988  18.484  1.00 74.31           C  
ATOM   4184  CE  LYS C 252      -0.595  -3.908  19.047  1.00 74.31           C  
ATOM   4185  NZ  LYS C 252      -0.755  -2.609  18.328  1.00 74.31           N1+
ATOM   4186  N   ASN C 253      -4.527  -9.398  19.938  1.00 76.81           N  
ATOM   4187  CA  ASN C 253      -5.719 -10.148  19.562  1.00 76.81           C  
ATOM   4188  C   ASN C 253      -6.719  -9.281  18.812  1.00 76.81           C  
ATOM   4190  O   ASN C 253      -6.941  -8.125  19.172  1.00 76.81           O  
ATOM   4189  CB  ASN C 253      -6.379 -10.766  20.797  1.00 76.81           C  
ATOM   4191  CG  ASN C 253      -5.516 -11.828  21.453  1.00 76.81           C  
ATOM   4192  ND2 ASN C 253      -5.570 -11.898  22.781  1.00 76.81           N  
ATOM   4193  OD1 ASN C 253      -4.809 -12.570  20.766  1.00 76.81           O  
ATOM   4194  N   ILE C 254      -7.250  -9.906  17.797  1.00 77.81           N  
ATOM   4195  CA  ILE C 254      -8.234  -9.203  16.969  1.00 77.81           C  
ATOM   4196  C   ILE C 254      -9.578  -9.172  17.688  1.00 77.81           C  
ATOM   4198  O   ILE C 254     -10.055 -10.203  18.172  1.00 77.81           O  
ATOM   4197  CB  ILE C 254      -8.383  -9.852  15.578  1.00 77.81           C  
ATOM   4199  CG1 ILE C 254      -7.055  -9.773  14.812  1.00 77.81           C  
ATOM   4200  CG2 ILE C 254      -9.508  -9.180  14.789  1.00 77.81           C  
ATOM   4201  CD1 ILE C 254      -7.066 -10.531  13.484  1.00 77.81           C  
ATOM   4202  N   ASN C 255     -10.117  -7.992  17.828  1.00 82.12           N  
ATOM   4203  CA  ASN C 255     -11.406  -7.793  18.469  1.00 82.12           C  
ATOM   4204  C   ASN C 255     -12.477  -7.363  17.469  1.00 82.12           C  
ATOM   4206  O   ASN C 255     -12.453  -6.230  16.969  1.00 82.12           O  
ATOM   4205  CB  ASN C 255     -11.297  -6.766  19.594  1.00 82.12           C  
ATOM   4207  CG  ASN C 255     -12.539  -6.707  20.453  1.00 82.12           C  
ATOM   4208  ND2 ASN C 255     -12.406  -6.176  21.672  1.00 82.12           N  
ATOM   4209  OD1 ASN C 255     -13.625  -7.141  20.047  1.00 82.12           O  
ATOM   4210  N   PHE C 256     -13.492  -8.242  17.234  1.00 86.12           N  
ATOM   4211  CA  PHE C 256     -14.516  -7.988  16.219  1.00 86.12           C  
ATOM   4212  C   PHE C 256     -15.695  -7.234  16.828  1.00 86.12           C  
ATOM   4214  O   PHE C 256     -16.734  -7.074  16.172  1.00 86.12           O  
ATOM   4213  CB  PHE C 256     -14.992  -9.305  15.602  1.00 86.12           C  
ATOM   4215  CG  PHE C 256     -14.000  -9.914  14.641  1.00 86.12           C  
ATOM   4216  CD1 PHE C 256     -13.984  -9.539  13.305  1.00 86.12           C  
ATOM   4217  CD2 PHE C 256     -13.086 -10.867  15.086  1.00 86.12           C  
ATOM   4218  CE1 PHE C 256     -13.070 -10.109  12.422  1.00 86.12           C  
ATOM   4219  CE2 PHE C 256     -12.172 -11.430  14.203  1.00 86.12           C  
ATOM   4220  CZ  PHE C 256     -12.164 -11.055  12.875  1.00 86.12           C  
ATOM   4221  N   ASN C 257     -15.531  -6.715  18.062  1.00 85.62           N  
ATOM   4222  CA  ASN C 257     -16.609  -5.988  18.703  1.00 85.62           C  
ATOM   4223  C   ASN C 257     -16.859  -4.633  18.047  1.00 85.62           C  
ATOM   4225  O   ASN C 257     -16.047  -3.713  18.203  1.00 85.62           O  
ATOM   4224  CB  ASN C 257     -16.328  -5.812  20.203  1.00 85.62           C  
ATOM   4226  CG  ASN C 257     -17.500  -5.219  20.953  1.00 85.62           C  
ATOM   4227  ND2 ASN C 257     -17.375  -5.121  22.281  1.00 85.62           N  
ATOM   4228  OD1 ASN C 257     -18.516  -4.844  20.359  1.00 85.62           O  
ATOM   4229  N   GLU C 258     -18.000  -4.500  17.500  1.00 87.12           N  
ATOM   4230  CA  GLU C 258     -18.344  -3.299  16.734  1.00 87.12           C  
ATOM   4231  C   GLU C 258     -18.562  -2.109  17.672  1.00 87.12           C  
ATOM   4233  O   GLU C 258     -18.453  -0.956  17.250  1.00 87.12           O  
ATOM   4232  CB  GLU C 258     -19.594  -3.539  15.891  1.00 87.12           C  
ATOM   4234  CG  GLU C 258     -19.359  -4.441  14.688  1.00 87.12           C  
ATOM   4235  CD  GLU C 258     -20.562  -4.543  13.766  1.00 87.12           C  
ATOM   4236  OE1 GLU C 258     -20.484  -5.266  12.750  1.00 87.12           O  
ATOM   4237  OE2 GLU C 258     -21.594  -3.893  14.062  1.00 87.12           O1-
ATOM   4238  N   LYS C 259     -18.922  -2.314  18.859  1.00 88.06           N  
ATOM   4239  CA  LYS C 259     -19.234  -1.251  19.812  1.00 88.06           C  
ATOM   4240  C   LYS C 259     -18.016  -0.368  20.078  1.00 88.06           C  
ATOM   4242  O   LYS C 259     -18.156   0.785  20.484  1.00 88.06           O  
ATOM   4241  CB  LYS C 259     -19.750  -1.839  21.125  1.00 88.06           C  
ATOM   4243  CG  LYS C 259     -21.125  -2.482  21.031  1.00 88.06           C  
ATOM   4244  CD  LYS C 259     -21.609  -2.988  22.375  1.00 88.06           C  
ATOM   4245  CE  LYS C 259     -22.969  -3.643  22.281  1.00 88.06           C  
ATOM   4246  NZ  LYS C 259     -23.453  -4.137  23.594  1.00 88.06           N1+
ATOM   4247  N   LEU C 260     -16.906  -0.910  19.797  1.00 85.00           N  
ATOM   4248  CA  LEU C 260     -15.688  -0.171  20.062  1.00 85.00           C  
ATOM   4249  C   LEU C 260     -15.570   1.044  19.156  1.00 85.00           C  
ATOM   4251  O   LEU C 260     -14.930   2.033  19.500  1.00 85.00           O  
ATOM   4250  CB  LEU C 260     -14.461  -1.077  19.875  1.00 85.00           C  
ATOM   4252  CG  LEU C 260     -14.305  -2.217  20.891  1.00 85.00           C  
ATOM   4253  CD1 LEU C 260     -13.148  -3.125  20.484  1.00 85.00           C  
ATOM   4254  CD2 LEU C 260     -14.094  -1.664  22.297  1.00 85.00           C  
ATOM   4255  N   TYR C 261     -16.188   0.954  17.969  1.00 87.12           N  
ATOM   4256  CA  TYR C 261     -16.125   2.061  17.016  1.00 87.12           C  
ATOM   4257  C   TYR C 261     -16.812   3.301  17.578  1.00 87.12           C  
ATOM   4259  O   TYR C 261     -16.453   4.426  17.234  1.00 87.12           O  
ATOM   4258  CB  TYR C 261     -16.750   1.666  15.680  1.00 87.12           C  
ATOM   4260  CG  TYR C 261     -15.875   0.749  14.852  1.00 87.12           C  
ATOM   4261  CD1 TYR C 261     -14.797   1.246  14.125  1.00 87.12           C  
ATOM   4262  CD2 TYR C 261     -16.141  -0.616  14.789  1.00 87.12           C  
ATOM   4263  CE1 TYR C 261     -13.992   0.405  13.359  1.00 87.12           C  
ATOM   4264  CE2 TYR C 261     -15.344  -1.466  14.023  1.00 87.12           C  
ATOM   4266  CZ  TYR C 261     -14.273  -0.947  13.320  1.00 87.12           C  
ATOM   4265  OH  TYR C 261     -13.484  -1.784  12.562  1.00 87.12           O  
ATOM   4267  N   PHE C 262     -17.797   3.139  18.375  1.00 89.31           N  
ATOM   4268  CA  PHE C 262     -18.609   4.242  18.875  1.00 89.31           C  
ATOM   4269  C   PHE C 262     -17.844   5.051  19.906  1.00 89.31           C  
ATOM   4271  O   PHE C 262     -18.266   6.141  20.297  1.00 89.31           O  
ATOM   4270  CB  PHE C 262     -19.922   3.721  19.469  1.00 89.31           C  
ATOM   4272  CG  PHE C 262     -20.828   3.078  18.469  1.00 89.31           C  
ATOM   4273  CD1 PHE C 262     -21.516   3.848  17.531  1.00 89.31           C  
ATOM   4274  CD2 PHE C 262     -21.016   1.701  18.453  1.00 89.31           C  
ATOM   4275  CE1 PHE C 262     -22.359   3.256  16.609  1.00 89.31           C  
ATOM   4276  CE2 PHE C 262     -21.859   1.101  17.531  1.00 89.31           C  
ATOM   4277  CZ  PHE C 262     -22.531   1.880  16.609  1.00 89.31           C  
ATOM   4278  N   ASN C 263     -16.688   4.562  20.297  1.00 85.12           N  
ATOM   4279  CA  ASN C 263     -15.828   5.316  21.203  1.00 85.12           C  
ATOM   4280  C   ASN C 263     -14.867   6.223  20.438  1.00 85.12           C  
ATOM   4282  O   ASN C 263     -14.125   7.000  21.047  1.00 85.12           O  
ATOM   4281  CB  ASN C 263     -15.047   4.367  22.109  1.00 85.12           C  
ATOM   4283  CG  ASN C 263     -15.945   3.564  23.031  1.00 85.12           C  
ATOM   4284  ND2 ASN C 263     -15.516   2.355  23.375  1.00 85.12           N  
ATOM   4285  OD1 ASN C 263     -17.016   4.023  23.422  1.00 85.12           O  
ATOM   4286  N   LEU C 264     -14.992   6.117  19.141  1.00 83.75           N  
ATOM   4287  CA  LEU C 264     -14.094   6.922  18.328  1.00 83.75           C  
ATOM   4288  C   LEU C 264     -14.727   8.266  18.000  1.00 83.75           C  
ATOM   4290  O   LEU C 264     -15.953   8.391  17.953  1.00 83.75           O  
ATOM   4289  CB  LEU C 264     -13.727   6.180  17.047  1.00 83.75           C  
ATOM   4291  CG  LEU C 264     -13.023   4.836  17.203  1.00 83.75           C  
ATOM   4292  CD1 LEU C 264     -12.820   4.168  15.852  1.00 83.75           C  
ATOM   4293  CD2 LEU C 264     -11.688   5.016  17.922  1.00 83.75           C  
ATOM   4294  N   ASN C 265     -13.906   9.312  17.859  1.00 87.06           N  
ATOM   4295  CA  ASN C 265     -14.258  10.625  17.328  1.00 87.06           C  
ATOM   4296  C   ASN C 265     -13.312  11.062  16.219  1.00 87.06           C  
ATOM   4298  O   ASN C 265     -12.547  12.008  16.375  1.00 87.06           O  
ATOM   4297  CB  ASN C 265     -14.273  11.672  18.453  1.00 87.06           C  
ATOM   4299  CG  ASN C 265     -14.891  12.984  18.016  1.00 87.06           C  
ATOM   4300  ND2 ASN C 265     -14.695  14.023  18.812  1.00 87.06           N  
ATOM   4301  OD1 ASN C 265     -15.531  13.070  16.969  1.00 87.06           O  
ATOM   4302  N   PRO C 266     -13.477  10.305  15.086  1.00 88.56           N  
ATOM   4303  CA  PRO C 266     -12.484  10.508  14.031  1.00 88.56           C  
ATOM   4304  C   PRO C 266     -12.688  11.820  13.281  1.00 88.56           C  
ATOM   4306  O   PRO C 266     -13.828  12.242  13.062  1.00 88.56           O  
ATOM   4305  CB  PRO C 266     -12.711   9.312  13.102  1.00 88.56           C  
ATOM   4307  CG  PRO C 266     -14.164   8.992  13.242  1.00 88.56           C  
ATOM   4308  CD  PRO C 266     -14.578   9.266  14.656  1.00 88.56           C  
ATOM   4309  N   ASN C 267     -11.531  12.438  12.852  1.00 89.25           N  
ATOM   4310  CA  ASN C 267     -11.555  13.633  12.016  1.00 89.25           C  
ATOM   4311  C   ASN C 267     -11.672  13.281  10.531  1.00 89.25           C  
ATOM   4313  O   ASN C 267     -12.062  14.125   9.727  1.00 89.25           O  
ATOM   4312  CB  ASN C 267     -10.305  14.484  12.266  1.00 89.25           C  
ATOM   4314  CG  ASN C 267     -10.336  15.195  13.602  1.00 89.25           C  
ATOM   4315  ND2 ASN C 267      -9.219  15.148  14.320  1.00 89.25           N  
ATOM   4316  OD1 ASN C 267     -11.352  15.773  13.992  1.00 89.25           O  
ATOM   4317  N   SER C 268     -11.305  12.109  10.188  1.00 88.50           N  
ATOM   4318  CA  SER C 268     -11.328  11.594   8.828  1.00 88.50           C  
ATOM   4319  C   SER C 268     -11.547  10.086   8.805  1.00 88.50           C  
ATOM   4321  O   SER C 268     -11.250   9.398   9.789  1.00 88.50           O  
ATOM   4320  CB  SER C 268     -10.023  11.938   8.102  1.00 88.50           C  
ATOM   4322  OG  SER C 268      -8.984  11.062   8.492  1.00 88.50           O  
ATOM   4323  N   PRO C 269     -12.062   9.578   7.684  1.00 90.12           N  
ATOM   4324  CA  PRO C 269     -12.250   8.133   7.586  1.00 90.12           C  
ATOM   4325  C   PRO C 269     -10.945   7.355   7.754  1.00 90.12           C  
ATOM   4327  O   PRO C 269     -10.961   6.211   8.219  1.00 90.12           O  
ATOM   4326  CB  PRO C 269     -12.820   7.941   6.180  1.00 90.12           C  
ATOM   4328  CG  PRO C 269     -13.461   9.250   5.848  1.00 90.12           C  
ATOM   4329  CD  PRO C 269     -12.680  10.352   6.512  1.00 90.12           C  
ATOM   4330  N   ASP C 270      -9.859   7.922   7.477  1.00 84.25           N  
ATOM   4331  CA  ASP C 270      -8.578   7.230   7.531  1.00 84.25           C  
ATOM   4332  C   ASP C 270      -8.172   6.934   8.969  1.00 84.25           C  
ATOM   4334  O   ASP C 270      -7.301   6.098   9.219  1.00 84.25           O  
ATOM   4333  CB  ASP C 270      -7.492   8.055   6.840  1.00 84.25           C  
ATOM   4335  CG  ASP C 270      -7.672   8.133   5.332  1.00 84.25           C  
ATOM   4336  OD1 ASP C 270      -8.039   7.113   4.711  1.00 84.25           O  
ATOM   4337  OD2 ASP C 270      -7.445   9.227   4.766  1.00 84.25           O1-
ATOM   4338  N   GLU C 271      -8.773   7.590   9.914  1.00 83.69           N  
ATOM   4339  CA  GLU C 271      -8.477   7.359  11.320  1.00 83.69           C  
ATOM   4340  C   GLU C 271      -9.219   6.133  11.852  1.00 83.69           C  
ATOM   4342  O   GLU C 271      -8.953   5.668  12.961  1.00 83.69           O  
ATOM   4341  CB  GLU C 271      -8.844   8.594  12.156  1.00 83.69           C  
ATOM   4343  CG  GLU C 271      -7.930   9.789  11.922  1.00 83.69           C  
ATOM   4344  CD  GLU C 271      -8.336  11.016  12.719  1.00 83.69           C  
ATOM   4345  OE1 GLU C 271      -7.734  12.094  12.516  1.00 83.69           O  
ATOM   4346  OE2 GLU C 271      -9.266  10.898  13.547  1.00 83.69           O1-
ATOM   4347  N   ILE C 272     -10.078   5.637  11.070  1.00 86.50           N  
ATOM   4348  CA  ILE C 272     -10.891   4.500  11.500  1.00 86.50           C  
ATOM   4349  C   ILE C 272     -10.172   3.197  11.156  1.00 86.50           C  
ATOM   4351  O   ILE C 272      -9.953   2.898   9.977  1.00 86.50           O  
ATOM   4350  CB  ILE C 272     -12.289   4.531  10.859  1.00 86.50           C  
ATOM   4352  CG1 ILE C 272     -13.031   5.816  11.250  1.00 86.50           C  
ATOM   4353  CG2 ILE C 272     -13.102   3.293  11.258  1.00 86.50           C  
ATOM   4354  CD1 ILE C 272     -14.336   6.035  10.484  1.00 86.50           C  
ATOM   4355  N   PRO C 273      -9.859   2.424  12.156  1.00 82.75           N  
ATOM   4356  CA  PRO C 273      -9.203   1.144  11.875  1.00 82.75           C  
ATOM   4357  C   PRO C 273     -10.148   0.123  11.242  1.00 82.75           C  
ATOM   4359  O   PRO C 273     -11.367   0.218  11.406  1.00 82.75           O  
ATOM   4358  CB  PRO C 273      -8.734   0.675  13.250  1.00 82.75           C  
ATOM   4360  CG  PRO C 273      -9.734   1.247  14.211  1.00 82.75           C  
ATOM   4361  CD  PRO C 273     -10.172   2.588  13.695  1.00 82.75           C  
ATOM   4362  N   LEU C 274      -9.602  -0.760  10.570  1.00 83.00           N  
ATOM   4363  CA  LEU C 274     -10.406  -1.836  10.008  1.00 83.00           C  
ATOM   4364  C   LEU C 274     -10.922  -2.766  11.102  1.00 83.00           C  
ATOM   4366  O   LEU C 274     -12.023  -3.299  11.000  1.00 83.00           O  
ATOM   4365  CB  LEU C 274      -9.602  -2.633   8.977  1.00 83.00           C  
ATOM   4367  CG  LEU C 274     -10.359  -3.715   8.211  1.00 83.00           C  
ATOM   4368  CD1 LEU C 274     -11.508  -3.098   7.418  1.00 83.00           C  
ATOM   4369  CD2 LEU C 274      -9.414  -4.473   7.281  1.00 83.00           C  
ATOM   4370  N   ILE C 275     -10.031  -2.932  12.102  1.00 82.25           N  
ATOM   4371  CA  ILE C 275     -10.359  -3.787  13.234  1.00 82.25           C  
ATOM   4372  C   ILE C 275      -9.602  -3.309  14.477  1.00 82.25           C  
ATOM   4374  O   ILE C 275      -8.586  -2.621  14.367  1.00 82.25           O  
ATOM   4373  CB  ILE C 275     -10.023  -5.266  12.945  1.00 82.25           C  
ATOM   4375  CG1 ILE C 275     -10.703  -6.180  13.977  1.00 82.25           C  
ATOM   4376  CG2 ILE C 275      -8.508  -5.488  12.930  1.00 82.25           C  
ATOM   4377  CD1 ILE C 275     -12.219  -6.258  13.828  1.00 82.25           C  
ATOM   4378  N   PHE C 276     -10.148  -3.566  15.555  1.00 80.19           N  
ATOM   4379  CA  PHE C 276      -9.477  -3.244  16.812  1.00 80.19           C  
ATOM   4380  C   PHE C 276      -8.617  -4.410  17.281  1.00 80.19           C  
ATOM   4382  O   PHE C 276      -8.984  -5.574  17.078  1.00 80.19           O  
ATOM   4381  CB  PHE C 276     -10.500  -2.875  17.891  1.00 80.19           C  
ATOM   4383  CG  PHE C 276     -11.234  -1.589  17.609  1.00 80.19           C  
ATOM   4384  CD1 PHE C 276     -10.711  -0.371  18.031  1.00 80.19           C  
ATOM   4385  CD2 PHE C 276     -12.453  -1.599  16.938  1.00 80.19           C  
ATOM   4386  CE1 PHE C 276     -11.383   0.820  17.766  1.00 80.19           C  
ATOM   4387  CE2 PHE C 276     -13.133  -0.412  16.688  1.00 80.19           C  
ATOM   4388  CZ  PHE C 276     -12.594   0.796  17.109  1.00 80.19           C  
ATOM   4389  N   GLU C 277      -7.473  -3.969  17.719  1.00 74.69           N  
ATOM   4390  CA  GLU C 277      -6.578  -4.965  18.297  1.00 74.69           C  
ATOM   4391  C   GLU C 277      -6.316  -4.688  19.781  1.00 74.69           C  
ATOM   4393  O   GLU C 277      -6.184  -3.531  20.188  1.00 74.69           O  
ATOM   4392  CB  GLU C 277      -5.254  -5.008  17.531  1.00 74.69           C  
ATOM   4394  CG  GLU C 277      -5.398  -5.441  16.078  1.00 74.69           C  
ATOM   4395  CD  GLU C 277      -4.086  -5.406  15.312  1.00 74.69           C  
ATOM   4396  OE1 GLU C 277      -3.898  -6.238  14.391  1.00 74.69           O  
ATOM   4397  OE2 GLU C 277      -3.240  -4.539  15.625  1.00 74.69           O1-
ATOM   4398  N   GLN C 278      -6.500  -5.742  20.609  1.00 69.81           N  
ATOM   4399  CA  GLN C 278      -6.273  -5.617  22.047  1.00 69.81           C  
ATOM   4400  C   GLN C 278      -5.156  -6.547  22.500  1.00 69.81           C  
ATOM   4402  O   GLN C 278      -4.949  -7.617  21.922  1.00 69.81           O  
ATOM   4401  CB  GLN C 278      -7.559  -5.918  22.812  1.00 69.81           C  
ATOM   4403  CG  GLN C 278      -8.609  -4.816  22.719  1.00 69.81           C  
ATOM   4404  CD  GLN C 278      -9.891  -5.156  23.453  1.00 69.81           C  
ATOM   4405  NE2 GLN C 278     -10.844  -4.234  23.422  1.00 69.81           N  
ATOM   4406  OE1 GLN C 278     -10.016  -6.238  24.031  1.00 69.81           O  
ATOM   4407  N   THR C 279      -4.277  -6.012  23.266  1.00 61.50           N  
ATOM   4408  CA  THR C 279      -3.223  -6.844  23.828  1.00 61.50           C  
ATOM   4409  C   THR C 279      -3.770  -7.699  24.969  1.00 61.50           C  
ATOM   4411  O   THR C 279      -4.641  -7.254  25.719  1.00 61.50           O  
ATOM   4410  CB  THR C 279      -2.051  -5.984  24.344  1.00 61.50           C  
ATOM   4412  CG2 THR C 279      -1.143  -5.551  23.203  1.00 61.50           C  
ATOM   4413  OG1 THR C 279      -2.570  -4.816  25.000  1.00 61.50           O  
ATOM   4414  N   ASP C 280      -3.580  -9.125  24.922  1.00 53.34           N  
ATOM   4415  CA  ASP C 280      -3.973  -9.992  26.016  1.00 53.34           C  
ATOM   4416  C   ASP C 280      -3.225  -9.625  27.297  1.00 53.34           C  
ATOM   4418  O   ASP C 280      -2.098  -9.125  27.250  1.00 53.34           O  
ATOM   4417  CB  ASP C 280      -3.721 -11.461  25.672  1.00 53.34           C  
ATOM   4419  CG  ASP C 280      -4.809 -12.047  24.781  1.00 53.34           C  
ATOM   4420  OD1 ASP C 280      -5.926 -11.492  24.734  1.00 53.34           O  
ATOM   4421  OD2 ASP C 280      -4.543 -13.086  24.141  1.00 53.34           O1-
ATOM   4422  N   GLU C 281      -3.918  -9.320  28.516  1.00 49.78           N  
ATOM   4423  CA  GLU C 281      -3.336  -9.047  29.812  1.00 49.78           C  
ATOM   4424  C   GLU C 281      -2.133  -9.945  30.078  1.00 49.78           C  
ATOM   4426  O   GLU C 281      -1.149  -9.516  30.688  1.00 49.78           O  
ATOM   4425  CB  GLU C 281      -4.383  -9.227  30.922  1.00 49.78           C  
ATOM   4427  CG  GLU C 281      -5.363  -8.070  31.031  1.00 49.78           C  
ATOM   4428  CD  GLU C 281      -6.355  -8.234  32.188  1.00 49.78           C  
ATOM   4429  OE1 GLU C 281      -7.152  -7.297  32.438  1.00 49.78           O  
ATOM   4430  OE2 GLU C 281      -6.336  -9.305  32.812  1.00 49.78           O1-
ATOM   4431  N   GLU C 282      -2.281 -11.359  30.016  1.00 41.91           N  
ATOM   4432  CA  GLU C 282      -1.323 -12.359  30.484  1.00 41.91           C  
ATOM   4433  C   GLU C 282      -0.164 -12.508  29.500  1.00 41.91           C  
ATOM   4435  O   GLU C 282       0.770 -13.281  29.750  1.00 41.91           O  
ATOM   4434  CB  GLU C 282      -2.014 -13.711  30.703  1.00 41.91           C  
ATOM   4436  CG  GLU C 282      -2.803 -13.797  32.000  1.00 41.91           C  
ATOM   4437  CD  GLU C 282      -3.402 -15.172  32.250  1.00 41.91           C  
ATOM   4438  OE1 GLU C 282      -3.994 -15.391  33.312  1.00 41.91           O  
ATOM   4439  OE2 GLU C 282      -3.275 -16.031  31.344  1.00 41.91           O1-
ATOM   4440  N   GLY C 283      -0.249 -12.102  28.266  1.00 42.34           N  
ATOM   4441  CA  GLY C 283       0.850 -12.508  27.406  1.00 42.34           C  
ATOM   4442  C   GLY C 283       2.064 -11.602  27.531  1.00 42.34           C  
ATOM   4443  O   GLY C 283       2.004 -10.555  28.172  1.00 42.34           O  
ATOM   4444  N   GLU C 284       3.289 -12.016  27.297  1.00 40.75           N  
ATOM   4445  CA  GLU C 284       4.613 -11.461  27.562  1.00 40.75           C  
ATOM   4446  C   GLU C 284       4.680  -9.984  27.172  1.00 40.75           C  
ATOM   4448  O   GLU C 284       5.453  -9.219  27.750  1.00 40.75           O  
ATOM   4447  CB  GLU C 284       5.684 -12.250  26.797  1.00 40.75           C  
ATOM   4449  CG  GLU C 284       6.184 -13.477  27.547  1.00 40.75           C  
ATOM   4450  CD  GLU C 284       7.305 -14.203  26.812  1.00 40.75           C  
ATOM   4451  OE1 GLU C 284       7.867 -15.172  27.375  1.00 40.75           O  
ATOM   4452  OE2 GLU C 284       7.621 -13.805  25.672  1.00 40.75           O1-
ATOM   4453  N   GLY C 285       3.908  -9.297  26.094  1.00 37.81           N  
ATOM   4454  CA  GLY C 285       4.230  -7.926  25.734  1.00 37.81           C  
ATOM   4455  C   GLY C 285       3.016  -7.023  25.688  1.00 37.81           C  
ATOM   4456  O   GLY C 285       2.109  -7.238  24.875  1.00 37.81           O  
ATOM   4457  N   GLN C 286       2.316  -6.598  26.719  1.00 42.50           N  
ATOM   4458  CA  GLN C 286       1.304  -5.551  26.750  1.00 42.50           C  
ATOM   4459  C   GLN C 286       1.723  -4.359  25.891  1.00 42.50           C  
ATOM   4461  O   GLN C 286       2.896  -3.982  25.875  1.00 42.50           O  
ATOM   4460  CB  GLN C 286       1.040  -5.094  28.188  1.00 42.50           C  
ATOM   4462  CG  GLN C 286       0.071  -5.988  28.938  1.00 42.50           C  
ATOM   4463  CD  GLN C 286      -0.411  -5.363  30.234  1.00 42.50           C  
ATOM   4464  NE2 GLN C 286      -1.380  -6.004  30.875  1.00 42.50           N  
ATOM   4465  OE1 GLN C 286       0.085  -4.312  30.656  1.00 42.50           O  
ATOM   4466  N   PRO C 287       1.146  -4.078  24.719  1.00 47.00           N  
ATOM   4467  CA  PRO C 287       1.586  -2.783  24.188  1.00 47.00           C  
ATOM   4468  C   PRO C 287       1.737  -1.725  25.281  1.00 47.00           C  
ATOM   4470  O   PRO C 287       0.939  -1.685  26.219  1.00 47.00           O  
ATOM   4469  CB  PRO C 287       0.473  -2.402  23.203  1.00 47.00           C  
ATOM   4471  CG  PRO C 287      -0.629  -3.373  23.484  1.00 47.00           C  
ATOM   4472  CD  PRO C 287      -0.108  -4.434  24.406  1.00 47.00           C  
ATOM   4473  N   PRO C 288       3.039  -1.314  25.562  1.00 45.28           N  
ATOM   4474  CA  PRO C 288       3.186  -0.291  26.609  1.00 45.28           C  
ATOM   4475  C   PRO C 288       2.221   0.878  26.422  1.00 45.28           C  
ATOM   4477  O   PRO C 288       2.090   1.407  25.312  1.00 45.28           O  
ATOM   4476  CB  PRO C 288       4.637   0.168  26.453  1.00 45.28           C  
ATOM   4478  CG  PRO C 288       5.105  -0.487  25.188  1.00 45.28           C  
ATOM   4479  CD  PRO C 288       4.023  -1.397  24.688  1.00 45.28           C  
ATOM   4480  N   ILE C 289       1.015   0.857  26.750  1.00 49.12           N  
ATOM   4481  CA  ILE C 289       0.397   2.168  26.922  1.00 49.12           C  
ATOM   4482  C   ILE C 289       1.397   3.131  27.547  1.00 49.12           C  
ATOM   4484  O   ILE C 289       1.064   3.844  28.500  1.00 49.12           O  
ATOM   4483  CB  ILE C 289      -0.884   2.080  27.781  1.00 49.12           C  
ATOM   4485  CG1 ILE C 289      -1.837   1.022  27.203  1.00 49.12           C  
ATOM   4486  CG2 ILE C 289      -1.570   3.447  27.859  1.00 49.12           C  
ATOM   4487  CD1 ILE C 289      -3.023   0.710  28.109  1.00 49.12           C  
ATOM   4488  N   ASP C 290       2.791   2.908  27.516  1.00 53.50           N  
ATOM   4489  CA  ASP C 290       3.590   3.623  28.500  1.00 53.50           C  
ATOM   4490  C   ASP C 290       3.748   5.094  28.125  1.00 53.50           C  
ATOM   4492  O   ASP C 290       4.242   5.410  27.047  1.00 53.50           O  
ATOM   4491  CB  ASP C 290       4.965   2.969  28.656  1.00 53.50           C  
ATOM   4493  CG  ASP C 290       5.160   2.311  30.016  1.00 53.50           C  
ATOM   4494  OD1 ASP C 290       4.379   2.588  30.938  1.00 53.50           O  
ATOM   4495  OD2 ASP C 290       6.109   1.509  30.141  1.00 53.50           O1-
ATOM   4496  N   ASP C 291       2.979   5.996  28.516  1.00 63.56           N  
ATOM   4497  CA  ASP C 291       3.221   7.438  28.500  1.00 63.56           C  
ATOM   4498  C   ASP C 291       4.719   7.742  28.469  1.00 63.56           C  
ATOM   4500  O   ASP C 291       5.125   8.859  28.156  1.00 63.56           O  
ATOM   4499  CB  ASP C 291       2.566   8.109  29.703  1.00 63.56           C  
ATOM   4501  CG  ASP C 291       1.089   8.391  29.500  1.00 63.56           C  
ATOM   4502  OD1 ASP C 291       0.621   8.375  28.344  1.00 63.56           O  
ATOM   4503  OD2 ASP C 291       0.386   8.633  30.500  1.00 63.56           O1-
ATOM   4504  N   ASP C 292       5.500   6.656  28.562  1.00 79.00           N  
ATOM   4505  CA  ASP C 292       6.922   6.949  28.703  1.00 79.00           C  
ATOM   4506  C   ASP C 292       7.699   6.520  27.469  1.00 79.00           C  
ATOM   4508  O   ASP C 292       8.930   6.586  27.438  1.00 79.00           O  
ATOM   4507  CB  ASP C 292       7.488   6.258  29.938  1.00 79.00           C  
ATOM   4509  CG  ASP C 292       6.941   6.828  31.234  1.00 79.00           C  
ATOM   4510  OD1 ASP C 292       6.559   8.016  31.266  1.00 79.00           O  
ATOM   4511  OD2 ASP C 292       6.898   6.082  32.250  1.00 79.00           O1-
ATOM   4512  N   LEU C 293       6.918   6.090  26.359  1.00 86.75           N  
ATOM   4513  CA  LEU C 293       7.633   5.633  25.172  1.00 86.75           C  
ATOM   4514  C   LEU C 293       7.324   6.523  23.984  1.00 86.75           C  
ATOM   4516  O   LEU C 293       6.188   6.969  23.812  1.00 86.75           O  
ATOM   4515  CB  LEU C 293       7.270   4.180  24.859  1.00 86.75           C  
ATOM   4517  CG  LEU C 293       7.680   3.135  25.891  1.00 86.75           C  
ATOM   4518  CD1 LEU C 293       7.113   1.769  25.516  1.00 86.75           C  
ATOM   4519  CD2 LEU C 293       9.195   3.074  26.016  1.00 86.75           C  
ATOM   4520  N   LEU C 294       8.320   6.766  23.203  1.00 90.50           N  
ATOM   4521  CA  LEU C 294       8.188   7.371  21.891  1.00 90.50           C  
ATOM   4522  C   LEU C 294       8.430   6.348  20.781  1.00 90.50           C  
ATOM   4524  O   LEU C 294       9.562   5.883  20.609  1.00 90.50           O  
ATOM   4523  CB  LEU C 294       9.164   8.547  21.734  1.00 90.50           C  
ATOM   4525  CG  LEU C 294       9.133   9.281  20.391  1.00 90.50           C  
ATOM   4526  CD1 LEU C 294       7.793   9.984  20.203  1.00 90.50           C  
ATOM   4527  CD2 LEU C 294      10.281  10.273  20.297  1.00 90.50           C  
ATOM   4528  N   TYR C 295       7.410   6.062  20.047  1.00 90.50           N  
ATOM   4529  CA  TYR C 295       7.508   5.055  19.000  1.00 90.50           C  
ATOM   4530  C   TYR C 295       8.031   5.660  17.703  1.00 90.50           C  
ATOM   4532  O   TYR C 295       7.539   6.703  17.266  1.00 90.50           O  
ATOM   4531  CB  TYR C 295       6.148   4.391  18.766  1.00 90.50           C  
ATOM   4533  CG  TYR C 295       5.742   3.426  19.844  1.00 90.50           C  
ATOM   4534  CD1 TYR C 295       6.180   2.105  19.828  1.00 90.50           C  
ATOM   4535  CD2 TYR C 295       4.918   3.832  20.891  1.00 90.50           C  
ATOM   4536  CE1 TYR C 295       5.809   1.211  20.828  1.00 90.50           C  
ATOM   4537  CE2 TYR C 295       4.535   2.947  21.891  1.00 90.50           C  
ATOM   4539  CZ  TYR C 295       4.984   1.641  21.859  1.00 90.50           C  
ATOM   4538  OH  TYR C 295       4.613   0.760  22.844  1.00 90.50           O  
ATOM   4540  N   LEU C 296       8.969   5.027  17.188  1.00 92.94           N  
ATOM   4541  CA  LEU C 296       9.438   5.344  15.844  1.00 92.94           C  
ATOM   4542  C   LEU C 296       9.062   4.238  14.867  1.00 92.94           C  
ATOM   4544  O   LEU C 296       9.141   3.053  15.195  1.00 92.94           O  
ATOM   4543  CB  LEU C 296      10.953   5.551  15.844  1.00 92.94           C  
ATOM   4545  CG  LEU C 296      11.484   6.672  16.734  1.00 92.94           C  
ATOM   4546  CD1 LEU C 296      13.000   6.777  16.609  1.00 92.94           C  
ATOM   4547  CD2 LEU C 296      10.820   8.000  16.391  1.00 92.94           C  
ATOM   4548  N   CYS C 297       8.570   4.617  13.672  1.00 91.56           N  
ATOM   4549  CA  CYS C 297       8.211   3.627  12.664  1.00 91.56           C  
ATOM   4550  C   CYS C 297       8.641   4.082  11.273  1.00 91.56           C  
ATOM   4552  O   CYS C 297       8.977   5.254  11.078  1.00 91.56           O  
ATOM   4551  CB  CYS C 297       6.707   3.365  12.680  1.00 91.56           C  
ATOM   4553  SG  CYS C 297       5.719   4.758  12.094  1.00 91.56           S  
ATOM   4554  N   GLY C 298       8.648   3.146  10.359  1.00 90.94           N  
ATOM   4555  CA  GLY C 298       9.094   3.434   9.008  1.00 90.94           C  
ATOM   4556  C   GLY C 298       7.941   3.734   8.062  1.00 90.94           C  
ATOM   4557  O   GLY C 298       8.062   3.543   6.848  1.00 90.94           O  
ATOM   4558  N   HIS C 299       6.859   4.211   8.555  1.00 86.69           N  
ATOM   4559  CA  HIS C 299       5.703   4.508   7.715  1.00 86.69           C  
ATOM   4560  C   HIS C 299       6.055   5.535   6.645  1.00 86.69           C  
ATOM   4562  O   HIS C 299       6.773   6.500   6.914  1.00 86.69           O  
ATOM   4561  CB  HIS C 299       4.539   5.016   8.562  1.00 86.69           C  
ATOM   4563  CG  HIS C 299       3.287   5.262   7.781  1.00 86.69           C  
ATOM   4564  CD2 HIS C 299       2.826   6.379   7.176  1.00 86.69           C  
ATOM   4565  ND1 HIS C 299       2.344   4.285   7.559  1.00 86.69           N  
ATOM   4566  CE1 HIS C 299       1.354   4.789   6.844  1.00 86.69           C  
ATOM   4567  NE2 HIS C 299       1.622   6.062   6.598  1.00 86.69           N  
ATOM   4568  N   GLY C 300       5.473   5.332   5.484  1.00 87.81           N  
ATOM   4569  CA  GLY C 300       5.633   6.273   4.387  1.00 87.81           C  
ATOM   4570  C   GLY C 300       6.848   5.988   3.525  1.00 87.81           C  
ATOM   4571  O   GLY C 300       6.953   6.496   2.406  1.00 87.81           O  
ATOM   4572  N   GLY C 301       7.734   5.152   4.012  1.00 90.56           N  
ATOM   4573  CA  GLY C 301       8.938   4.848   3.254  1.00 90.56           C  
ATOM   4574  C   GLY C 301       8.648   4.262   1.886  1.00 90.56           C  
ATOM   4575  O   GLY C 301       9.305   4.613   0.902  1.00 90.56           O  
ATOM   4576  N   ASP C 302       7.641   3.467   1.844  1.00 87.69           N  
ATOM   4577  CA  ASP C 302       7.281   2.846   0.572  1.00 87.69           C  
ATOM   4578  C   ASP C 302       6.902   3.898  -0.465  1.00 87.69           C  
ATOM   4580  O   ASP C 302       7.355   3.842  -1.610  1.00 87.69           O  
ATOM   4579  CB  ASP C 302       6.133   1.855   0.764  1.00 87.69           C  
ATOM   4581  CG  ASP C 302       6.496   0.691   1.669  1.00 87.69           C  
ATOM   4582  OD1 ASP C 302       7.699   0.446   1.893  1.00 87.69           O  
ATOM   4583  OD2 ASP C 302       5.566   0.012   2.160  1.00 87.69           O1-
ATOM   4584  N   HIS C 303       6.129   4.840  -0.046  1.00 87.88           N  
ATOM   4585  CA  HIS C 303       5.641   5.871  -0.952  1.00 87.88           C  
ATOM   4586  C   HIS C 303       6.738   6.875  -1.292  1.00 87.88           C  
ATOM   4588  O   HIS C 303       6.938   7.207  -2.461  1.00 87.88           O  
ATOM   4587  CB  HIS C 303       4.438   6.594  -0.340  1.00 87.88           C  
ATOM   4589  CG  HIS C 303       3.234   5.727  -0.173  1.00 87.88           C  
ATOM   4590  CD2 HIS C 303       2.062   5.688  -0.851  1.00 87.88           C  
ATOM   4591  ND1 HIS C 303       3.150   4.746   0.793  1.00 87.88           N  
ATOM   4592  CE1 HIS C 303       1.977   4.145   0.703  1.00 87.88           C  
ATOM   4593  NE2 HIS C 303       1.297   4.695  -0.287  1.00 87.88           N  
ATOM   4594  N   ILE C 304       7.445   7.277  -0.298  1.00 93.81           N  
ATOM   4595  CA  ILE C 304       8.422   8.352  -0.456  1.00 93.81           C  
ATOM   4596  C   ILE C 304       9.617   7.844  -1.263  1.00 93.81           C  
ATOM   4598  O   ILE C 304      10.039   8.484  -2.229  1.00 93.81           O  
ATOM   4597  CB  ILE C 304       8.891   8.891   0.913  1.00 93.81           C  
ATOM   4599  CG1 ILE C 304       7.727   9.547   1.655  1.00 93.81           C  
ATOM   4600  CG2 ILE C 304      10.055   9.875   0.733  1.00 93.81           C  
ATOM   4601  CD1 ILE C 304       7.965   9.734   3.148  1.00 93.81           C  
ATOM   4602  N   PHE C 305      10.094   6.652  -0.949  1.00 94.75           N  
ATOM   4603  CA  PHE C 305      11.320   6.145  -1.558  1.00 94.75           C  
ATOM   4604  C   PHE C 305      11.016   5.438  -2.873  1.00 94.75           C  
ATOM   4606  O   PHE C 305      11.930   5.074  -3.613  1.00 94.75           O  
ATOM   4605  CB  PHE C 305      12.039   5.191  -0.601  1.00 94.75           C  
ATOM   4607  CG  PHE C 305      12.398   5.812   0.722  1.00 94.75           C  
ATOM   4608  CD1 PHE C 305      12.875   7.117   0.788  1.00 94.75           C  
ATOM   4609  CD2 PHE C 305      12.250   5.094   1.901  1.00 94.75           C  
ATOM   4610  CE1 PHE C 305      13.203   7.695   2.012  1.00 94.75           C  
ATOM   4611  CE2 PHE C 305      12.578   5.664   3.129  1.00 94.75           C  
ATOM   4612  CZ  PHE C 305      13.055   6.965   3.180  1.00 94.75           C  
ATOM   4613  N   GLY C 306       9.844   5.191  -3.152  1.00 90.38           N  
ATOM   4614  CA  GLY C 306       9.477   4.711  -4.477  1.00 90.38           C  
ATOM   4615  C   GLY C 306       9.438   3.195  -4.570  1.00 90.38           C  
ATOM   4616  O   GLY C 306      10.031   2.607  -5.469  1.00 90.38           O  
ATOM   4617  N   GLN C 307       8.688   2.572  -3.740  1.00 87.12           N  
ATOM   4618  CA  GLN C 307       8.469   1.133  -3.854  1.00 87.12           C  
ATOM   4619  C   GLN C 307       7.680   0.792  -5.113  1.00 87.12           C  
ATOM   4621  O   GLN C 307       7.965  -0.205  -5.781  1.00 87.12           O  
ATOM   4620  CB  GLN C 307       7.746   0.600  -2.617  1.00 87.12           C  
ATOM   4622  CG  GLN C 307       7.543  -0.910  -2.625  1.00 87.12           C  
ATOM   4623  CD  GLN C 307       6.984  -1.435  -1.315  1.00 87.12           C  
ATOM   4624  NE2 GLN C 307       6.562  -2.695  -1.314  1.00 87.12           N  
ATOM   4625  OE1 GLN C 307       6.938  -0.715  -0.313  1.00 87.12           O  
ATOM   4626  N   ASN C 308       6.652   1.561  -5.336  1.00 83.56           N  
ATOM   4627  CA  ASN C 308       5.855   1.438  -6.555  1.00 83.56           C  
ATOM   4628  C   ASN C 308       5.953   2.691  -7.414  1.00 83.56           C  
ATOM   4630  O   ASN C 308       4.973   3.422  -7.570  1.00 83.56           O  
ATOM   4629  CB  ASN C 308       4.395   1.140  -6.211  1.00 83.56           C  
ATOM   4631  CG  ASN C 308       4.219  -0.182  -5.488  1.00 83.56           C  
ATOM   4632  ND2 ASN C 308       3.510  -0.156  -4.367  1.00 83.56           N  
ATOM   4633  OD1 ASN C 308       4.723  -1.218  -5.934  1.00 83.56           O  
ATOM   4634  N   PRO C 309       7.098   2.781  -8.086  1.00 89.25           N  
ATOM   4635  CA  PRO C 309       7.266   3.984  -8.906  1.00 89.25           C  
ATOM   4636  C   PRO C 309       6.273   4.051 -10.062  1.00 89.25           C  
ATOM   4638  O   PRO C 309       5.875   3.016 -10.602  1.00 89.25           O  
ATOM   4637  CB  PRO C 309       8.703   3.861  -9.422  1.00 89.25           C  
ATOM   4639  CG  PRO C 309       9.000   2.398  -9.367  1.00 89.25           C  
ATOM   4640  CD  PRO C 309       8.156   1.776  -8.289  1.00 89.25           C  
ATOM   4641  N   SER C 310       5.961   5.293 -10.445  1.00 90.50           N  
ATOM   4642  CA  SER C 310       5.043   5.508 -11.562  1.00 90.50           C  
ATOM   4643  C   SER C 310       5.605   4.938 -12.859  1.00 90.50           C  
ATOM   4645  O   SER C 310       6.781   5.129 -13.172  1.00 90.50           O  
ATOM   4644  CB  SER C 310       4.750   7.000 -11.734  1.00 90.50           C  
ATOM   4646  OG  SER C 310       4.008   7.230 -12.922  1.00 90.50           O  
ATOM   4647  N   GLU C 311       4.754   4.336 -13.578  1.00 90.94           N  
ATOM   4648  CA  GLU C 311       5.152   3.773 -14.867  1.00 90.94           C  
ATOM   4649  C   GLU C 311       5.281   4.859 -15.930  1.00 90.94           C  
ATOM   4651  O   GLU C 311       5.762   4.598 -17.031  1.00 90.94           O  
ATOM   4650  CB  GLU C 311       4.148   2.711 -15.320  1.00 90.94           C  
ATOM   4652  CG  GLU C 311       2.762   3.264 -15.617  1.00 90.94           C  
ATOM   4653  CD  GLU C 311       1.751   2.186 -15.977  1.00 90.94           C  
ATOM   4654  OE1 GLU C 311       0.594   2.527 -16.312  1.00 90.94           O  
ATOM   4655  OE2 GLU C 311       2.119   0.991 -15.922  1.00 90.94           O1-
ATOM   4656  N   LEU C 312       4.895   6.070 -15.609  1.00 93.75           N  
ATOM   4657  CA  LEU C 312       4.891   7.164 -16.578  1.00 93.75           C  
ATOM   4658  C   LEU C 312       6.227   7.898 -16.562  1.00 93.75           C  
ATOM   4660  O   LEU C 312       6.320   9.031 -17.047  1.00 93.75           O  
ATOM   4659  CB  LEU C 312       3.752   8.141 -16.281  1.00 93.75           C  
ATOM   4661  CG  LEU C 312       2.338   7.562 -16.297  1.00 93.75           C  
ATOM   4662  CD1 LEU C 312       1.315   8.648 -15.969  1.00 93.75           C  
ATOM   4663  CD2 LEU C 312       2.041   6.938 -17.656  1.00 93.75           C  
ATOM   4664  N   PHE C 313       7.219   7.289 -16.062  1.00 95.19           N  
ATOM   4665  CA  PHE C 313       8.523   7.922 -15.914  1.00 95.19           C  
ATOM   4666  C   PHE C 313       9.195   8.086 -17.281  1.00 95.19           C  
ATOM   4668  O   PHE C 313      10.195   8.797 -17.406  1.00 95.19           O  
ATOM   4667  CB  PHE C 313       9.422   7.102 -14.984  1.00 95.19           C  
ATOM   4669  CG  PHE C 313       9.703   5.707 -15.484  1.00 95.19           C  
ATOM   4670  CD1 PHE C 313       9.008   4.621 -14.969  1.00 95.19           C  
ATOM   4671  CD2 PHE C 313      10.664   5.484 -16.469  1.00 95.19           C  
ATOM   4672  CE1 PHE C 313       9.266   3.328 -15.422  1.00 95.19           C  
ATOM   4673  CE2 PHE C 313      10.922   4.199 -16.922  1.00 95.19           C  
ATOM   4674  CZ  PHE C 313      10.227   3.121 -16.406  1.00 95.19           C  
ATOM   4675  N   GLY C 314       8.688   7.391 -18.297  1.00 92.62           N  
ATOM   4676  CA  GLY C 314       9.328   7.359 -19.594  1.00 92.62           C  
ATOM   4677  C   GLY C 314       9.539   8.734 -20.203  1.00 92.62           C  
ATOM   4678  O   GLY C 314      10.570   9.008 -20.812  1.00 92.62           O  
ATOM   4679  N   ILE C 315       8.617   9.602 -20.000  1.00 89.19           N  
ATOM   4680  CA  ILE C 315       8.688  10.953 -20.531  1.00 89.19           C  
ATOM   4681  C   ILE C 315       9.875  11.688 -19.922  1.00 89.19           C  
ATOM   4683  O   ILE C 315      10.656  12.320 -20.641  1.00 89.19           O  
ATOM   4682  CB  ILE C 315       7.379  11.734 -20.281  1.00 89.19           C  
ATOM   4684  CG1 ILE C 315       6.195  11.047 -20.969  1.00 89.19           C  
ATOM   4685  CG2 ILE C 315       7.516  13.188 -20.734  1.00 89.19           C  
ATOM   4686  CD1 ILE C 315       4.836  11.594 -20.562  1.00 89.19           C  
ATOM   4687  N   ASP C 316      10.039  11.555 -18.672  1.00 92.81           N  
ATOM   4688  CA  ASP C 316      11.141  12.219 -17.984  1.00 92.81           C  
ATOM   4689  C   ASP C 316      12.484  11.617 -18.391  1.00 92.81           C  
ATOM   4691  O   ASP C 316      13.461  12.344 -18.578  1.00 92.81           O  
ATOM   4690  CB  ASP C 316      10.961  12.109 -16.469  1.00 92.81           C  
ATOM   4692  CG  ASP C 316       9.773  12.906 -15.953  1.00 92.81           C  
ATOM   4693  OD1 ASP C 316       9.312  13.836 -16.656  1.00 92.81           O  
ATOM   4694  OD2 ASP C 316       9.281  12.594 -14.844  1.00 92.81           O1-
ATOM   4695  N   ALA C 317      12.453  10.328 -18.516  1.00 95.00           N  
ATOM   4696  CA  ALA C 317      13.680   9.664 -18.953  1.00 95.00           C  
ATOM   4697  C   ALA C 317      14.086  10.117 -20.344  1.00 95.00           C  
ATOM   4699  O   ALA C 317      15.266  10.391 -20.594  1.00 95.00           O  
ATOM   4698  CB  ALA C 317      13.500   8.148 -18.922  1.00 95.00           C  
ATOM   4700  N   TYR C 318      13.141  10.211 -21.234  1.00 92.69           N  
ATOM   4701  CA  TYR C 318      13.391  10.656 -22.609  1.00 92.69           C  
ATOM   4702  C   TYR C 318      13.906  12.086 -22.625  1.00 92.69           C  
ATOM   4704  O   TYR C 318      14.922  12.383 -23.266  1.00 92.69           O  
ATOM   4703  CB  TYR C 318      12.125  10.539 -23.453  1.00 92.69           C  
ATOM   4705  CG  TYR C 318      12.250  11.156 -24.812  1.00 92.69           C  
ATOM   4706  CD1 TYR C 318      11.594  12.344 -25.125  1.00 92.69           C  
ATOM   4707  CD2 TYR C 318      13.016  10.547 -25.812  1.00 92.69           C  
ATOM   4708  CE1 TYR C 318      11.703  12.922 -26.391  1.00 92.69           C  
ATOM   4709  CE2 TYR C 318      13.133  11.109 -27.078  1.00 92.69           C  
ATOM   4711  CZ  TYR C 318      12.477  12.297 -27.359  1.00 92.69           C  
ATOM   4710  OH  TYR C 318      12.594  12.859 -28.609  1.00 92.69           O  
ATOM   4712  N   ARG C 319      13.273  12.930 -21.906  1.00 90.25           N  
ATOM   4713  CA  ARG C 319      13.633  14.344 -21.891  1.00 90.25           C  
ATOM   4714  C   ARG C 319      15.023  14.547 -21.281  1.00 90.25           C  
ATOM   4716  O   ARG C 319      15.781  15.414 -21.719  1.00 90.25           O  
ATOM   4715  CB  ARG C 319      12.602  15.156 -21.109  1.00 90.25           C  
ATOM   4717  CG  ARG C 319      11.281  15.344 -21.844  1.00 90.25           C  
ATOM   4718  CD  ARG C 319      10.258  16.078 -20.984  1.00 90.25           C  
ATOM   4719  NE  ARG C 319       9.047  16.375 -21.750  1.00 90.25           N  
ATOM   4722  CZ  ARG C 319       7.910  16.812 -21.203  1.00 90.25           C  
ATOM   4720  NH1 ARG C 319       7.812  17.031 -19.906  1.00 90.25           N1+
ATOM   4721  NH2 ARG C 319       6.863  17.062 -21.984  1.00 90.25           N  
ATOM   4723  N   SER C 320      15.359  13.781 -20.344  1.00 92.69           N  
ATOM   4724  CA  SER C 320      16.609  13.977 -19.609  1.00 92.69           C  
ATOM   4725  C   SER C 320      17.781  13.344 -20.328  1.00 92.69           C  
ATOM   4727  O   SER C 320      18.875  13.930 -20.375  1.00 92.69           O  
ATOM   4726  CB  SER C 320      16.484  13.383 -18.203  1.00 92.69           C  
ATOM   4728  OG  SER C 320      16.297  11.977 -18.250  1.00 92.69           O  
ATOM   4729  N   HIS C 321      17.609  12.117 -20.875  1.00 95.06           N  
ATOM   4730  CA  HIS C 321      18.781  11.398 -21.359  1.00 95.06           C  
ATOM   4731  C   HIS C 321      18.547  10.812 -22.750  1.00 95.06           C  
ATOM   4733  O   HIS C 321      19.375  10.062 -23.266  1.00 95.06           O  
ATOM   4732  CB  HIS C 321      19.156  10.281 -20.375  1.00 95.06           C  
ATOM   4734  CG  HIS C 321      19.562  10.789 -19.031  1.00 95.06           C  
ATOM   4735  CD2 HIS C 321      20.797  11.000 -18.484  1.00 95.06           C  
ATOM   4736  ND1 HIS C 321      18.656  11.133 -18.047  1.00 95.06           N  
ATOM   4737  CE1 HIS C 321      19.312  11.539 -16.969  1.00 95.06           C  
ATOM   4738  NE2 HIS C 321      20.609  11.461 -17.219  1.00 95.06           N  
ATOM   4739  N   GLY C 322      17.391  10.938 -23.297  1.00 93.69           N  
ATOM   4740  CA  GLY C 322      17.156  10.531 -24.672  1.00 93.69           C  
ATOM   4741  C   GLY C 322      16.422   9.203 -24.781  1.00 93.69           C  
ATOM   4742  O   GLY C 322      16.094   8.586 -23.766  1.00 93.69           O  
ATOM   4743  N   LEU C 323      16.188   8.797 -26.016  1.00 92.50           N  
ATOM   4744  CA  LEU C 323      15.352   7.652 -26.344  1.00 92.50           C  
ATOM   4745  C   LEU C 323      15.984   6.352 -25.859  1.00 92.50           C  
ATOM   4747  O   LEU C 323      15.289   5.480 -25.328  1.00 92.50           O  
ATOM   4746  CB  LEU C 323      15.109   7.586 -27.859  1.00 92.50           C  
ATOM   4748  CG  LEU C 323      14.141   6.504 -28.344  1.00 92.50           C  
ATOM   4749  CD1 LEU C 323      12.719   6.812 -27.875  1.00 92.50           C  
ATOM   4750  CD2 LEU C 323      14.195   6.375 -29.859  1.00 92.50           C  
ATOM   4751  N   MET C 324      17.297   6.242 -25.984  1.00 92.50           N  
ATOM   4752  CA  MET C 324      17.984   5.008 -25.594  1.00 92.50           C  
ATOM   4753  C   MET C 324      17.906   4.809 -24.078  1.00 92.50           C  
ATOM   4755  O   MET C 324      17.750   3.684 -23.609  1.00 92.50           O  
ATOM   4754  CB  MET C 324      19.438   5.023 -26.062  1.00 92.50           C  
ATOM   4756  CG  MET C 324      19.609   4.672 -27.531  1.00 92.50           C  
ATOM   4757  SD  MET C 324      18.984   2.994 -27.938  1.00 92.50           S  
ATOM   4758  CE  MET C 324      17.375   3.416 -28.641  1.00 92.50           C  
ATOM   4759  N   PHE C 325      18.031   5.859 -23.406  1.00 94.62           N  
ATOM   4760  CA  PHE C 325      17.938   5.789 -21.953  1.00 94.62           C  
ATOM   4761  C   PHE C 325      16.516   5.449 -21.516  1.00 94.62           C  
ATOM   4763  O   PHE C 325      16.328   4.617 -20.625  1.00 94.62           O  
ATOM   4762  CB  PHE C 325      18.391   7.109 -21.312  1.00 94.62           C  
ATOM   4764  CG  PHE C 325      18.406   7.086 -19.812  1.00 94.62           C  
ATOM   4765  CD1 PHE C 325      17.359   7.645 -19.078  1.00 94.62           C  
ATOM   4766  CD2 PHE C 325      19.469   6.496 -19.125  1.00 94.62           C  
ATOM   4767  CE1 PHE C 325      17.375   7.625 -17.688  1.00 94.62           C  
ATOM   4768  CE2 PHE C 325      19.484   6.473 -17.734  1.00 94.62           C  
ATOM   4769  CZ  PHE C 325      18.438   7.035 -17.016  1.00 94.62           C  
ATOM   4770  N   MET C 326      15.562   6.059 -22.172  1.00 93.88           N  
ATOM   4771  CA  MET C 326      14.172   5.719 -21.891  1.00 93.88           C  
ATOM   4772  C   MET C 326      13.922   4.230 -22.094  1.00 93.88           C  
ATOM   4774  O   MET C 326      13.320   3.570 -21.250  1.00 93.88           O  
ATOM   4773  CB  MET C 326      13.227   6.543 -22.766  1.00 93.88           C  
ATOM   4775  CG  MET C 326      11.758   6.262 -22.516  1.00 93.88           C  
ATOM   4776  SD  MET C 326      10.664   7.152 -23.703  1.00 93.88           S  
ATOM   4777  CE  MET C 326      10.875   6.125 -25.172  1.00 93.88           C  
ATOM   4778  N   HIS C 327      14.406   3.781 -23.203  1.00 88.38           N  
ATOM   4779  CA  HIS C 327      14.273   2.359 -23.500  1.00 88.38           C  
ATOM   4780  C   HIS C 327      14.906   1.503 -22.422  1.00 88.38           C  
ATOM   4782  O   HIS C 327      14.289   0.557 -21.922  1.00 88.38           O  
ATOM   4781  CB  HIS C 327      14.898   2.035 -24.859  1.00 88.38           C  
ATOM   4783  CG  HIS C 327      15.000   0.569 -25.141  1.00 88.38           C  
ATOM   4784  CD2 HIS C 327      16.078  -0.250 -25.188  1.00 88.38           C  
ATOM   4785  ND1 HIS C 327      13.906  -0.218 -25.406  1.00 88.38           N  
ATOM   4786  CE1 HIS C 327      14.305  -1.463 -25.609  1.00 88.38           C  
ATOM   4787  NE2 HIS C 327      15.617  -1.509 -25.484  1.00 88.38           N  
ATOM   4788  N   LYS C 328      16.094   1.856 -22.047  1.00 88.94           N  
ATOM   4789  CA  LYS C 328      16.797   1.118 -21.000  1.00 88.94           C  
ATOM   4790  C   LYS C 328      15.984   1.081 -19.703  1.00 88.94           C  
ATOM   4792  O   LYS C 328      15.820   0.020 -19.094  1.00 88.94           O  
ATOM   4791  CB  LYS C 328      18.172   1.738 -20.734  1.00 88.94           C  
ATOM   4793  CG  LYS C 328      18.953   1.054 -19.625  1.00 88.94           C  
ATOM   4794  CD  LYS C 328      20.266   1.791 -19.312  1.00 88.94           C  
ATOM   4795  CE  LYS C 328      20.969   1.205 -18.109  1.00 88.94           C  
ATOM   4796  NZ  LYS C 328      22.188   1.990 -17.734  1.00 88.94           N1+
ATOM   4797  N   LYS C 329      15.461   2.172 -19.312  1.00 93.38           N  
ATOM   4798  CA  LYS C 329      14.719   2.256 -18.047  1.00 93.38           C  
ATOM   4799  C   LYS C 329      13.398   1.503 -18.141  1.00 93.38           C  
ATOM   4801  O   LYS C 329      12.953   0.898 -17.156  1.00 93.38           O  
ATOM   4800  CB  LYS C 329      14.469   3.717 -17.672  1.00 93.38           C  
ATOM   4802  CG  LYS C 329      15.688   4.438 -17.125  1.00 93.38           C  
ATOM   4803  CD  LYS C 329      16.188   3.779 -15.844  1.00 93.38           C  
ATOM   4804  CE  LYS C 329      17.203   4.660 -15.125  1.00 93.38           C  
ATOM   4805  NZ  LYS C 329      17.703   4.027 -13.867  1.00 93.38           N1+
ATOM   4806  N   ILE C 330      12.766   1.527 -19.281  1.00 89.00           N  
ATOM   4807  CA  ILE C 330      11.531   0.771 -19.453  1.00 89.00           C  
ATOM   4808  C   ILE C 330      11.812  -0.724 -19.328  1.00 89.00           C  
ATOM   4810  O   ILE C 330      11.047  -1.460 -18.703  1.00 89.00           O  
ATOM   4809  CB  ILE C 330      10.875   1.078 -20.828  1.00 89.00           C  
ATOM   4811  CG1 ILE C 330      10.305   2.502 -20.828  1.00 89.00           C  
ATOM   4812  CG2 ILE C 330       9.781   0.052 -21.141  1.00 89.00           C  
ATOM   4813  CD1 ILE C 330       9.742   2.932 -22.188  1.00 89.00           C  
ATOM   4814  N   VAL C 331      12.961  -1.139 -19.844  1.00 82.00           N  
ATOM   4815  CA  VAL C 331      13.352  -2.539 -19.719  1.00 82.00           C  
ATOM   4816  C   VAL C 331      13.586  -2.881 -18.250  1.00 82.00           C  
ATOM   4818  O   VAL C 331      13.102  -3.900 -17.766  1.00 82.00           O  
ATOM   4817  CB  VAL C 331      14.617  -2.846 -20.547  1.00 82.00           C  
ATOM   4819  CG1 VAL C 331      15.148  -4.242 -20.234  1.00 82.00           C  
ATOM   4820  CG2 VAL C 331      14.320  -2.709 -22.047  1.00 82.00           C  
ATOM   4821  N   GLU C 332      14.273  -2.027 -17.578  1.00 84.75           N  
ATOM   4822  CA  GLU C 332      14.531  -2.246 -16.172  1.00 84.75           C  
ATOM   4823  C   GLU C 332      13.227  -2.340 -15.375  1.00 84.75           C  
ATOM   4825  O   GLU C 332      13.055  -3.246 -14.555  1.00 84.75           O  
ATOM   4824  CB  GLU C 332      15.406  -1.126 -15.602  1.00 84.75           C  
ATOM   4826  CG  GLU C 332      16.859  -1.181 -16.078  1.00 84.75           C  
ATOM   4827  CD  GLU C 332      17.688  -0.023 -15.555  1.00 84.75           C  
ATOM   4828  OE1 GLU C 332      18.906   0.032 -15.867  1.00 84.75           O  
ATOM   4829  OE2 GLU C 332      17.141   0.836 -14.836  1.00 84.75           O1-
ATOM   4830  N   PHE C 333      12.344  -1.405 -15.656  1.00 86.94           N  
ATOM   4831  CA  PHE C 333      11.062  -1.357 -14.953  1.00 86.94           C  
ATOM   4832  C   PHE C 333      10.227  -2.590 -15.273  1.00 86.94           C  
ATOM   4834  O   PHE C 333       9.594  -3.166 -14.383  1.00 86.94           O  
ATOM   4833  CB  PHE C 333      10.297  -0.087 -15.328  1.00 86.94           C  
ATOM   4835  CG  PHE C 333       9.086   0.165 -14.469  1.00 86.94           C  
ATOM   4836  CD1 PHE C 333       7.824  -0.251 -14.875  1.00 86.94           C  
ATOM   4837  CD2 PHE C 333       9.211   0.818 -13.250  1.00 86.94           C  
ATOM   4838  CE1 PHE C 333       6.707  -0.019 -14.086  1.00 86.94           C  
ATOM   4839  CE2 PHE C 333       8.094   1.053 -12.453  1.00 86.94           C  
ATOM   4840  CZ  PHE C 333       6.844   0.635 -12.867  1.00 86.94           C  
ATOM   4841  N   SER C 334      10.172  -2.930 -16.516  1.00 80.69           N  
ATOM   4842  CA  SER C 334       9.438  -4.121 -16.938  1.00 80.69           C  
ATOM   4843  C   SER C 334       9.922  -5.359 -16.188  1.00 80.69           C  
ATOM   4845  O   SER C 334       9.109  -6.156 -15.711  1.00 80.69           O  
ATOM   4844  CB  SER C 334       9.578  -4.332 -18.438  1.00 80.69           C  
ATOM   4846  OG  SER C 334       8.906  -5.512 -18.844  1.00 80.69           O  
ATOM   4847  N   ASN C 335      11.211  -5.449 -16.016  1.00 74.94           N  
ATOM   4848  CA  ASN C 335      11.781  -6.578 -15.281  1.00 74.94           C  
ATOM   4849  C   ASN C 335      11.461  -6.508 -13.797  1.00 74.94           C  
ATOM   4851  O   ASN C 335      11.109  -7.520 -13.188  1.00 74.94           O  
ATOM   4850  CB  ASN C 335      13.297  -6.633 -15.500  1.00 74.94           C  
ATOM   4852  CG  ASN C 335      13.672  -7.117 -16.891  1.00 74.94           C  
ATOM   4853  ND2 ASN C 335      14.898  -6.832 -17.297  1.00 74.94           N  
ATOM   4854  OD1 ASN C 335      12.867  -7.742 -17.578  1.00 74.94           O  
ATOM   4855  N   LEU C 336      11.609  -5.395 -13.305  1.00 78.75           N  
ATOM   4856  CA  LEU C 336      11.422  -5.199 -11.875  1.00 78.75           C  
ATOM   4857  C   LEU C 336       9.977  -5.477 -11.477  1.00 78.75           C  
ATOM   4859  O   LEU C 336       9.719  -6.148 -10.477  1.00 78.75           O  
ATOM   4858  CB  LEU C 336      11.812  -3.773 -11.469  1.00 78.75           C  
ATOM   4860  CG  LEU C 336      11.609  -3.408 -10.000  1.00 78.75           C  
ATOM   4861  CD1 LEU C 336      12.508  -4.266  -9.109  1.00 78.75           C  
ATOM   4862  CD2 LEU C 336      11.891  -1.926  -9.773  1.00 78.75           C  
ATOM   4863  N   LYS C 337       8.977  -4.934 -12.266  1.00 77.56           N  
ATOM   4864  CA  LYS C 337       7.582  -4.957 -11.836  1.00 77.56           C  
ATOM   4865  C   LYS C 337       6.789  -6.012 -12.609  1.00 77.56           C  
ATOM   4867  O   LYS C 337       5.605  -6.223 -12.344  1.00 77.56           O  
ATOM   4866  CB  LYS C 337       6.941  -3.580 -12.031  1.00 77.56           C  
ATOM   4868  CG  LYS C 337       7.531  -2.494 -11.141  1.00 77.56           C  
ATOM   4869  CD  LYS C 337       7.332  -2.809  -9.664  1.00 77.56           C  
ATOM   4870  CE  LYS C 337       7.816  -1.667  -8.781  1.00 77.56           C  
ATOM   4871  NZ  LYS C 337       7.551  -1.938  -7.336  1.00 77.56           N1+
ATOM   4872  N   GLY C 338       7.402  -6.711 -13.555  1.00 72.44           N  
ATOM   4873  CA  GLY C 338       6.734  -7.762 -14.305  1.00 72.44           C  
ATOM   4874  C   GLY C 338       5.672  -7.238 -15.250  1.00 72.44           C  
ATOM   4875  O   GLY C 338       4.664  -7.906 -15.492  1.00 72.44           O  
ATOM   4876  N   LYS C 339       5.801  -6.035 -15.695  1.00 75.75           N  
ATOM   4877  CA  LYS C 339       4.867  -5.434 -16.641  1.00 75.75           C  
ATOM   4878  C   LYS C 339       5.387  -5.551 -18.078  1.00 75.75           C  
ATOM   4880  O   LYS C 339       6.598  -5.570 -18.297  1.00 75.75           O  
ATOM   4879  CB  LYS C 339       4.621  -3.965 -16.297  1.00 75.75           C  
ATOM   4881  CG  LYS C 339       3.795  -3.760 -15.031  1.00 75.75           C  
ATOM   4882  CD  LYS C 339       3.365  -2.307 -14.875  1.00 75.75           C  
ATOM   4883  CE  LYS C 339       2.506  -2.107 -13.633  1.00 75.75           C  
ATOM   4884  NZ  LYS C 339       2.029  -0.698 -13.508  1.00 75.75           N1+
ATOM   4885  N   ARG C 340       4.453  -5.559 -18.953  1.00 75.12           N  
ATOM   4886  CA  ARG C 340       4.836  -5.660 -20.344  1.00 75.12           C  
ATOM   4887  C   ARG C 340       5.426  -4.348 -20.859  1.00 75.12           C  
ATOM   4889  O   ARG C 340       4.891  -3.273 -20.578  1.00 75.12           O  
ATOM   4888  CB  ARG C 340       3.631  -6.055 -21.203  1.00 75.12           C  
ATOM   4890  CG  ARG C 340       3.068  -7.430 -20.891  1.00 75.12           C  
ATOM   4891  CD  ARG C 340       1.889  -7.777 -21.781  1.00 75.12           C  
ATOM   4892  NE  ARG C 340       0.721  -6.953 -21.484  1.00 75.12           N  
ATOM   4895  CZ  ARG C 340      -0.453  -7.051 -22.109  1.00 75.12           C  
ATOM   4893  NH1 ARG C 340      -0.640  -7.941 -23.062  1.00 75.12           N1+
ATOM   4894  NH2 ARG C 340      -1.449  -6.250 -21.750  1.00 75.12           N  
ATOM   4896  N   TYR C 341       6.484  -4.512 -21.656  1.00 78.81           N  
ATOM   4897  CA  TYR C 341       7.141  -3.352 -22.250  1.00 78.81           C  
ATOM   4898  C   TYR C 341       6.145  -2.514 -23.047  1.00 78.81           C  
ATOM   4900  O   TYR C 341       6.098  -1.290 -22.906  1.00 78.81           O  
ATOM   4899  CB  TYR C 341       8.297  -3.791 -23.156  1.00 78.81           C  
ATOM   4901  CG  TYR C 341       9.047  -2.641 -23.781  1.00 78.81           C  
ATOM   4902  CD1 TYR C 341       8.617  -2.059 -24.969  1.00 78.81           C  
ATOM   4903  CD2 TYR C 341      10.195  -2.137 -23.188  1.00 78.81           C  
ATOM   4904  CE1 TYR C 341       9.305  -1.000 -25.547  1.00 78.81           C  
ATOM   4905  CE2 TYR C 341      10.898  -1.078 -23.750  1.00 78.81           C  
ATOM   4907  CZ  TYR C 341      10.445  -0.517 -24.938  1.00 78.81           C  
ATOM   4906  OH  TYR C 341      11.141   0.530 -25.500  1.00 78.81           O  
ATOM   4908  N   LYS C 342       5.285  -3.176 -23.859  1.00 80.12           N  
ATOM   4909  CA  LYS C 342       4.344  -2.482 -24.734  1.00 80.12           C  
ATOM   4910  C   LYS C 342       3.350  -1.656 -23.922  1.00 80.12           C  
ATOM   4912  O   LYS C 342       2.979  -0.551 -24.312  1.00 80.12           O  
ATOM   4911  CB  LYS C 342       3.594  -3.480 -25.609  1.00 80.12           C  
ATOM   4913  CG  LYS C 342       2.615  -4.367 -24.859  1.00 80.12           C  
ATOM   4914  CD  LYS C 342       1.883  -5.320 -25.781  1.00 80.12           C  
ATOM   4915  CE  LYS C 342       0.863  -6.168 -25.047  1.00 80.12           C  
ATOM   4916  NZ  LYS C 342      -0.002  -6.949 -25.969  1.00 80.12           N1+
ATOM   4917  N   ASP C 343       2.957  -2.176 -22.828  1.00 83.62           N  
ATOM   4918  CA  ASP C 343       1.982  -1.455 -22.016  1.00 83.62           C  
ATOM   4919  C   ASP C 343       2.598  -0.195 -21.406  1.00 83.62           C  
ATOM   4921  O   ASP C 343       1.959   0.859 -21.375  1.00 83.62           O  
ATOM   4920  CB  ASP C 343       1.435  -2.355 -20.906  1.00 83.62           C  
ATOM   4922  CG  ASP C 343       0.653  -3.543 -21.438  1.00 83.62           C  
ATOM   4923  OD1 ASP C 343       0.198  -3.502 -22.609  1.00 83.62           O  
ATOM   4924  OD2 ASP C 343       0.487  -4.527 -20.688  1.00 83.62           O1-
ATOM   4925  N   ILE C 344       3.873  -0.342 -20.969  1.00 87.75           N  
ATOM   4926  CA  ILE C 344       4.570   0.798 -20.391  1.00 87.75           C  
ATOM   4927  C   ILE C 344       4.766   1.881 -21.438  1.00 87.75           C  
ATOM   4929  O   ILE C 344       4.488   3.057 -21.203  1.00 87.75           O  
ATOM   4928  CB  ILE C 344       5.934   0.382 -19.781  1.00 87.75           C  
ATOM   4930  CG1 ILE C 344       5.734  -0.676 -18.688  1.00 87.75           C  
ATOM   4931  CG2 ILE C 344       6.676   1.603 -19.234  1.00 87.75           C  
ATOM   4932  CD1 ILE C 344       7.020  -1.354 -18.250  1.00 87.75           C  
ATOM   4933  N   ILE C 345       5.211   1.451 -22.641  1.00 88.31           N  
ATOM   4934  CA  ILE C 345       5.480   2.412 -23.703  1.00 88.31           C  
ATOM   4935  C   ILE C 345       4.180   3.086 -24.125  1.00 88.31           C  
ATOM   4937  O   ILE C 345       4.137   4.305 -24.312  1.00 88.31           O  
ATOM   4936  CB  ILE C 345       6.160   1.738 -24.906  1.00 88.31           C  
ATOM   4938  CG1 ILE C 345       7.656   1.532 -24.641  1.00 88.31           C  
ATOM   4939  CG2 ILE C 345       5.945   2.566 -26.172  1.00 88.31           C  
ATOM   4940  CD1 ILE C 345       8.375   0.727 -25.703  1.00 88.31           C  
ATOM   4941  N   PHE C 346       3.141   2.348 -24.250  1.00 88.50           N  
ATOM   4942  CA  PHE C 346       1.868   2.918 -24.672  1.00 88.50           C  
ATOM   4943  C   PHE C 346       1.337   3.895 -23.641  1.00 88.50           C  
ATOM   4945  O   PHE C 346       0.819   4.961 -23.984  1.00 88.50           O  
ATOM   4944  CB  PHE C 346       0.840   1.812 -24.938  1.00 88.50           C  
ATOM   4946  CG  PHE C 346       0.926   1.207 -26.312  1.00 88.50           C  
ATOM   4947  CD1 PHE C 346       0.727   1.989 -27.438  1.00 88.50           C  
ATOM   4948  CD2 PHE C 346       1.207  -0.143 -26.469  1.00 88.50           C  
ATOM   4949  CE1 PHE C 346       0.807   1.433 -28.719  1.00 88.50           C  
ATOM   4950  CE2 PHE C 346       1.288  -0.707 -27.734  1.00 88.50           C  
ATOM   4951  CZ  PHE C 346       1.087   0.083 -28.859  1.00 88.50           C  
ATOM   4952  N   SER C 347       1.482   3.525 -22.375  1.00 90.88           N  
ATOM   4953  CA  SER C 347       1.048   4.430 -21.312  1.00 90.88           C  
ATOM   4954  C   SER C 347       1.825   5.742 -21.359  1.00 90.88           C  
ATOM   4956  O   SER C 347       1.250   6.816 -21.172  1.00 90.88           O  
ATOM   4955  CB  SER C 347       1.214   3.775 -19.953  1.00 90.88           C  
ATOM   4957  OG  SER C 347       2.580   3.512 -19.672  1.00 90.88           O  
ATOM   4958  N   ASN C 348       3.082   5.672 -21.594  1.00 90.88           N  
ATOM   4959  CA  ASN C 348       3.912   6.871 -21.656  1.00 90.88           C  
ATOM   4960  C   ASN C 348       3.586   7.707 -22.891  1.00 90.88           C  
ATOM   4962  O   ASN C 348       3.572   8.938 -22.828  1.00 90.88           O  
ATOM   4961  CB  ASN C 348       5.395   6.496 -21.656  1.00 90.88           C  
ATOM   4963  CG  ASN C 348       5.918   6.223 -20.250  1.00 90.88           C  
ATOM   4964  ND2 ASN C 348       5.945   4.953 -19.875  1.00 90.88           N  
ATOM   4965  OD1 ASN C 348       6.293   7.148 -19.531  1.00 90.88           O  
ATOM   4966  N   ILE C 349       3.277   7.094 -24.016  1.00 88.38           N  
ATOM   4967  CA  ILE C 349       2.906   7.812 -25.234  1.00 88.38           C  
ATOM   4968  C   ILE C 349       1.581   8.539 -25.016  1.00 88.38           C  
ATOM   4970  O   ILE C 349       1.457   9.727 -25.328  1.00 88.38           O  
ATOM   4969  CB  ILE C 349       2.805   6.863 -26.438  1.00 88.38           C  
ATOM   4971  CG1 ILE C 349       4.195   6.371 -26.859  1.00 88.38           C  
ATOM   4972  CG2 ILE C 349       2.100   7.555 -27.609  1.00 88.38           C  
ATOM   4973  CD1 ILE C 349       4.176   5.242 -27.875  1.00 88.38           C  
ATOM   4974  N   SER C 350       0.700   7.836 -24.484  1.00 89.50           N  
ATOM   4975  CA  SER C 350      -0.596   8.438 -24.188  1.00 89.50           C  
ATOM   4976  C   SER C 350      -0.451   9.625 -23.234  1.00 89.50           C  
ATOM   4978  O   SER C 350      -1.046  10.688 -23.469  1.00 89.50           O  
ATOM   4977  CB  SER C 350      -1.545   7.406 -23.578  1.00 89.50           C  
ATOM   4979  OG  SER C 350      -2.807   7.988 -23.297  1.00 89.50           O  
ATOM   4980  N   ALA C 351       0.343   9.422 -22.188  1.00 85.81           N  
ATOM   4981  CA  ALA C 351       0.575  10.508 -21.234  1.00 85.81           C  
ATOM   4982  C   ALA C 351       1.277  11.688 -21.906  1.00 85.81           C  
ATOM   4984  O   ALA C 351       0.995  12.844 -21.594  1.00 85.81           O  
ATOM   4983  CB  ALA C 351       1.396  10.008 -20.047  1.00 85.81           C  
ATOM   4985  N   PHE C 352       2.156  11.398 -22.750  1.00 83.25           N  
ATOM   4986  CA  PHE C 352       2.906  12.430 -23.469  1.00 83.25           C  
ATOM   4987  C   PHE C 352       1.977  13.281 -24.312  1.00 83.25           C  
ATOM   4989  O   PHE C 352       2.105  14.508 -24.359  1.00 83.25           O  
ATOM   4988  CB  PHE C 352       3.996  11.805 -24.344  1.00 83.25           C  
ATOM   4990  CG  PHE C 352       4.848  12.812 -25.062  1.00 83.25           C  
ATOM   4991  CD1 PHE C 352       4.641  13.078 -26.406  1.00 83.25           C  
ATOM   4992  CD2 PHE C 352       5.859  13.492 -24.391  1.00 83.25           C  
ATOM   4993  CE1 PHE C 352       5.426  14.008 -27.078  1.00 83.25           C  
ATOM   4994  CE2 PHE C 352       6.648  14.422 -25.062  1.00 83.25           C  
ATOM   4995  CZ  PHE C 352       6.434  14.680 -26.406  1.00 83.25           C  
ATOM   4996  N   ILE C 353       1.033  12.703 -24.906  1.00 82.62           N  
ATOM   4997  CA  ILE C 353       0.100  13.391 -25.797  1.00 82.62           C  
ATOM   4998  C   ILE C 353      -0.843  14.266 -24.969  1.00 82.62           C  
ATOM   5000  O   ILE C 353      -1.174  15.383 -25.375  1.00 82.62           O  
ATOM   4999  CB  ILE C 353      -0.708  12.383 -26.641  1.00 82.62           C  
ATOM   5001  CG1 ILE C 353       0.218  11.641 -27.609  1.00 82.62           C  
ATOM   5002  CG2 ILE C 353      -1.829  13.102 -27.406  1.00 82.62           C  
ATOM   5003  CD1 ILE C 353      -0.434  10.445 -28.297  1.00 82.62           C  
ATOM   5004  N   ASN C 354      -1.162  13.797 -23.797  1.00 78.75           N  
ATOM   5005  CA  ASN C 354      -2.162  14.477 -22.984  1.00 78.75           C  
ATOM   5006  C   ASN C 354      -1.520  15.484 -22.047  1.00 78.75           C  
ATOM   5008  O   ASN C 354      -2.217  16.266 -21.391  1.00 78.75           O  
ATOM   5007  CB  ASN C 354      -3.000  13.469 -22.203  1.00 78.75           C  
ATOM   5009  CG  ASN C 354      -3.879  12.617 -23.109  1.00 78.75           C  
ATOM   5010  ND2 ASN C 354      -4.125  11.375 -22.688  1.00 78.75           N  
ATOM   5011  OD1 ASN C 354      -4.332  13.070 -24.156  1.00 78.75           O  
ATOM   5012  N   THR C 355      -0.279  15.250 -21.781  1.00 71.88           N  
ATOM   5013  CA  THR C 355       0.357  16.109 -20.781  1.00 71.88           C  
ATOM   5014  C   THR C 355       0.741  17.453 -21.406  1.00 71.88           C  
ATOM   5016  O   THR C 355       1.326  17.500 -22.484  1.00 71.88           O  
ATOM   5015  CB  THR C 355       1.607  15.438 -20.188  1.00 71.88           C  
ATOM   5017  CG2 THR C 355       2.033  16.125 -18.891  1.00 71.88           C  
ATOM   5018  OG1 THR C 355       1.320  14.062 -19.922  1.00 71.88           O  
ATOM   5019  N   SER C 356       0.127  18.500 -20.875  1.00 62.16           N  
ATOM   5020  CA  SER C 356       0.534  19.859 -21.219  1.00 62.16           C  
ATOM   5021  C   SER C 356       1.861  20.219 -20.562  1.00 62.16           C  
ATOM   5023  O   SER C 356       2.387  19.453 -19.750  1.00 62.16           O  
ATOM   5022  CB  SER C 356      -0.542  20.859 -20.797  1.00 62.16           C  
ATOM   5024  OG  SER C 356      -0.709  20.859 -19.391  1.00 62.16           O  
ATOM   5025  N   ASN C 357       2.451  21.469 -20.828  1.00 58.81           N  
ATOM   5026  CA  ASN C 357       3.672  22.047 -20.266  1.00 58.81           C  
ATOM   5027  C   ASN C 357       3.609  22.109 -18.734  1.00 58.81           C  
ATOM   5029  O   ASN C 357       2.541  22.344 -18.172  1.00 58.81           O  
ATOM   5028  CB  ASN C 357       3.936  23.438 -20.844  1.00 58.81           C  
ATOM   5030  CG  ASN C 357       4.539  23.375 -22.234  1.00 58.81           C  
ATOM   5031  ND2 ASN C 357       4.520  24.500 -22.938  1.00 58.81           N  
ATOM   5032  OD1 ASN C 357       5.020  22.328 -22.672  1.00 58.81           O  
ATOM   5033  N   GLY C 358       4.508  21.359 -17.922  1.00 63.03           N  
ATOM   5034  CA  GLY C 358       4.648  21.406 -16.469  1.00 63.03           C  
ATOM   5035  C   GLY C 358       5.289  20.156 -15.891  1.00 63.03           C  
ATOM   5036  O   GLY C 358       6.168  19.562 -16.516  1.00 63.03           O  
ATOM   5037  N   CYS C 359       4.789  19.844 -14.602  1.00 66.50           N  
ATOM   5038  CA  CYS C 359       5.301  18.688 -13.891  1.00 66.50           C  
ATOM   5039  C   CYS C 359       4.910  17.391 -14.609  1.00 66.50           C  
ATOM   5041  O   CYS C 359       3.783  17.266 -15.086  1.00 66.50           O  
ATOM   5040  CB  CYS C 359       4.785  18.656 -12.453  1.00 66.50           C  
ATOM   5042  SG  CYS C 359       5.918  17.875 -11.289  1.00 66.50           S  
ATOM   5043  N   SER C 360       5.918  16.578 -14.797  1.00 85.56           N  
ATOM   5044  CA  SER C 360       5.688  15.312 -15.477  1.00 85.56           C  
ATOM   5045  C   SER C 360       4.656  14.469 -14.742  1.00 85.56           C  
ATOM   5047  O   SER C 360       4.535  14.555 -13.516  1.00 85.56           O  
ATOM   5046  CB  SER C 360       6.996  14.539 -15.617  1.00 85.56           C  
ATOM   5048  OG  SER C 360       7.316  13.867 -14.406  1.00 85.56           O  
ATOM   5049  N   PRO C 361       3.887  13.797 -15.453  1.00 88.69           N  
ATOM   5050  CA  PRO C 361       2.881  12.930 -14.836  1.00 88.69           C  
ATOM   5051  C   PRO C 361       3.480  11.969 -13.812  1.00 88.69           C  
ATOM   5053  O   PRO C 361       2.869  11.711 -12.773  1.00 88.69           O  
ATOM   5052  CB  PRO C 361       2.291  12.164 -16.031  1.00 88.69           C  
ATOM   5054  CG  PRO C 361       2.498  13.070 -17.203  1.00 88.69           C  
ATOM   5055  CD  PRO C 361       3.771  13.836 -16.984  1.00 88.69           C  
ATOM   5056  N   ALA C 362       4.645  11.531 -14.102  1.00 92.69           N  
ATOM   5057  CA  ALA C 362       5.285  10.609 -13.180  1.00 92.69           C  
ATOM   5058  C   ALA C 362       5.570  11.281 -11.836  1.00 92.69           C  
ATOM   5060  O   ALA C 362       5.359  10.688 -10.781  1.00 92.69           O  
ATOM   5059  CB  ALA C 362       6.574  10.055 -13.781  1.00 92.69           C  
ATOM   5061  N   LYS C 363       6.020  12.492 -11.883  1.00 91.62           N  
ATOM   5062  CA  LYS C 363       6.336  13.203 -10.641  1.00 91.62           C  
ATOM   5063  C   LYS C 363       5.066  13.594  -9.891  1.00 91.62           C  
ATOM   5065  O   LYS C 363       5.027  13.547  -8.664  1.00 91.62           O  
ATOM   5064  CB  LYS C 363       7.176  14.445 -10.938  1.00 91.62           C  
ATOM   5066  CG  LYS C 363       7.645  15.188  -9.695  1.00 91.62           C  
ATOM   5067  CD  LYS C 363       8.383  14.266  -8.742  1.00 91.62           C  
ATOM   5068  CE  LYS C 363       9.578  13.602  -9.422  1.00 91.62           C  
ATOM   5069  NZ  LYS C 363      10.266  12.633  -8.508  1.00 91.62           N1+
ATOM   5070  N   GLN C 364       4.062  13.938 -10.602  1.00 89.81           N  
ATOM   5071  CA  GLN C 364       2.781  14.242  -9.969  1.00 89.81           C  
ATOM   5072  C   GLN C 364       2.244  13.039  -9.203  1.00 89.81           C  
ATOM   5074  O   GLN C 364       1.789  13.172  -8.062  1.00 89.81           O  
ATOM   5073  CB  GLN C 364       1.762  14.703 -11.016  1.00 89.81           C  
ATOM   5075  CG  GLN C 364       2.025  16.094 -11.570  1.00 89.81           C  
ATOM   5076  CD  GLN C 364       1.047  16.484 -12.656  1.00 89.81           C  
ATOM   5077  NE2 GLN C 364       1.181  17.719 -13.156  1.00 89.81           N  
ATOM   5078  OE1 GLN C 364       0.178  15.703 -13.047  1.00 89.81           O  
ATOM   5079  N   GLU C 365       2.359  11.891  -9.812  1.00 89.25           N  
ATOM   5080  CA  GLU C 365       1.909  10.672  -9.148  1.00 89.25           C  
ATOM   5081  C   GLU C 365       2.754  10.375  -7.910  1.00 89.25           C  
ATOM   5083  O   GLU C 365       2.223  10.000  -6.863  1.00 89.25           O  
ATOM   5082  CB  GLU C 365       1.949   9.484 -10.109  1.00 89.25           C  
ATOM   5084  CG  GLU C 365       0.824   9.484 -11.133  1.00 89.25           C  
ATOM   5085  CD  GLU C 365       0.854   8.281 -12.062  1.00 89.25           C  
ATOM   5086  OE1 GLU C 365       0.004   8.195 -12.977  1.00 89.25           O  
ATOM   5087  OE2 GLU C 365       1.734   7.414 -11.867  1.00 89.25           O1-
ATOM   5088  N   HIS C 366       4.016  10.609  -8.070  1.00 92.19           N  
ATOM   5089  CA  HIS C 366       4.906  10.359  -6.938  1.00 92.19           C  
ATOM   5090  C   HIS C 366       4.594  11.297  -5.777  1.00 92.19           C  
ATOM   5092  O   HIS C 366       4.512  10.867  -4.625  1.00 92.19           O  
ATOM   5091  CB  HIS C 366       6.367  10.523  -7.363  1.00 92.19           C  
ATOM   5093  CG  HIS C 366       7.344  10.133  -6.305  1.00 92.19           C  
ATOM   5094  CD2 HIS C 366       7.203   9.352  -5.207  1.00 92.19           C  
ATOM   5095  ND1 HIS C 366       8.656  10.570  -6.301  1.00 92.19           N  
ATOM   5096  CE1 HIS C 366       9.273  10.070  -5.250  1.00 92.19           C  
ATOM   5097  NE2 HIS C 366       8.422   9.328  -4.566  1.00 92.19           N  
ATOM   5098  N   VAL C 367       4.398  12.539  -6.039  1.00 92.25           N  
ATOM   5099  CA  VAL C 367       4.059  13.523  -5.016  1.00 92.25           C  
ATOM   5100  C   VAL C 367       2.711  13.172  -4.387  1.00 92.25           C  
ATOM   5102  O   VAL C 367       2.551  13.250  -3.166  1.00 92.25           O  
ATOM   5101  CB  VAL C 367       4.020  14.953  -5.594  1.00 92.25           C  
ATOM   5103  CG1 VAL C 367       3.395  15.930  -4.594  1.00 92.25           C  
ATOM   5104  CG2 VAL C 367       5.426  15.414  -5.977  1.00 92.25           C  
ATOM   5105  N   SER C 368       1.799  12.789  -5.199  1.00 89.06           N  
ATOM   5106  CA  SER C 368       0.502  12.359  -4.684  1.00 89.06           C  
ATOM   5107  C   SER C 368       0.649  11.172  -3.738  1.00 89.06           C  
ATOM   5109  O   SER C 368      -0.020  11.109  -2.705  1.00 89.06           O  
ATOM   5108  CB  SER C 368      -0.437  11.992  -5.836  1.00 89.06           C  
ATOM   5110  OG  SER C 368      -1.715  11.625  -5.344  1.00 89.06           O  
ATOM   5111  N   ASP C 369       1.531  10.289  -4.078  1.00 87.38           N  
ATOM   5112  CA  ASP C 369       1.800   9.141  -3.217  1.00 87.38           C  
ATOM   5113  C   ASP C 369       2.381   9.578  -1.877  1.00 87.38           C  
ATOM   5115  O   ASP C 369       2.023   9.031  -0.830  1.00 87.38           O  
ATOM   5114  CB  ASP C 369       2.754   8.164  -3.910  1.00 87.38           C  
ATOM   5116  CG  ASP C 369       2.076   7.332  -4.984  1.00 87.38           C  
ATOM   5117  OD1 ASP C 369       0.828   7.324  -5.055  1.00 87.38           O  
ATOM   5118  OD2 ASP C 369       2.797   6.680  -5.770  1.00 87.38           O1-
ATOM   5119  N   MET C 370       3.234  10.531  -1.922  1.00 91.25           N  
ATOM   5120  CA  MET C 370       3.814  11.047  -0.686  1.00 91.25           C  
ATOM   5121  C   MET C 370       2.748  11.703   0.183  1.00 91.25           C  
ATOM   5123  O   MET C 370       2.723  11.508   1.398  1.00 91.25           O  
ATOM   5122  CB  MET C 370       4.934  12.047  -0.992  1.00 91.25           C  
ATOM   5124  CG  MET C 370       6.164  11.414  -1.619  1.00 91.25           C  
ATOM   5125  SD  MET C 370       7.586  12.570  -1.699  1.00 91.25           S  
ATOM   5126  CE  MET C 370       7.070  13.609  -3.094  1.00 91.25           C  
ATOM   5127  N   LYS C 371       1.889  12.422  -0.458  1.00 89.88           N  
ATOM   5128  CA  LYS C 371       0.797  13.055   0.274  1.00 89.88           C  
ATOM   5129  C   LYS C 371      -0.116  12.016   0.914  1.00 89.88           C  
ATOM   5131  O   LYS C 371      -0.587  12.195   2.037  1.00 89.88           O  
ATOM   5130  CB  LYS C 371      -0.013  13.961  -0.651  1.00 89.88           C  
ATOM   5132  CG  LYS C 371       0.705  15.250  -1.041  1.00 89.88           C  
ATOM   5133  CD  LYS C 371      -0.183  16.156  -1.889  1.00 89.88           C  
ATOM   5134  CE  LYS C 371       0.500  17.469  -2.203  1.00 89.88           C  
ATOM   5135  NZ  LYS C 371      -0.420  18.422  -2.902  1.00 89.88           N1+
ATOM   5136  N   LEU C 372      -0.325  11.008   0.169  1.00 84.12           N  
ATOM   5137  CA  LEU C 372      -1.164   9.930   0.691  1.00 84.12           C  
ATOM   5138  C   LEU C 372      -0.520   9.281   1.912  1.00 84.12           C  
ATOM   5140  O   LEU C 372      -1.197   9.016   2.908  1.00 84.12           O  
ATOM   5139  CB  LEU C 372      -1.417   8.875  -0.388  1.00 84.12           C  
ATOM   5141  CG  LEU C 372      -2.359   7.734  -0.009  1.00 84.12           C  
ATOM   5142  CD1 LEU C 372      -3.760   8.266   0.270  1.00 84.12           C  
ATOM   5143  CD2 LEU C 372      -2.395   6.680  -1.112  1.00 84.12           C  
ATOM   5144  N   ALA C 373       0.800   9.047   1.834  1.00 85.38           N  
ATOM   5145  CA  ALA C 373       1.511   8.492   2.982  1.00 85.38           C  
ATOM   5146  C   ALA C 373       1.360   9.391   4.207  1.00 85.38           C  
ATOM   5148  O   ALA C 373       1.157   8.898   5.320  1.00 85.38           O  
ATOM   5147  CB  ALA C 373       2.988   8.297   2.648  1.00 85.38           C  
ATOM   5149  N   SER C 374       1.448  10.625   3.986  1.00 89.88           N  
ATOM   5150  CA  SER C 374       1.301  11.594   5.070  1.00 89.88           C  
ATOM   5151  C   SER C 374      -0.116  11.578   5.633  1.00 89.88           C  
ATOM   5153  O   SER C 374      -0.304  11.586   6.852  1.00 89.88           O  
ATOM   5152  CB  SER C 374       1.650  13.000   4.586  1.00 89.88           C  
ATOM   5154  OG  SER C 374       1.482  13.945   5.629  1.00 89.88           O  
ATOM   5155  N   ALA C 375      -1.088  11.461   4.777  1.00 84.31           N  
ATOM   5156  CA  ALA C 375      -2.488  11.500   5.191  1.00 84.31           C  
ATOM   5157  C   ALA C 375      -2.863  10.242   5.965  1.00 84.31           C  
ATOM   5159  O   ALA C 375      -3.721  10.281   6.852  1.00 84.31           O  
ATOM   5158  CB  ALA C 375      -3.398  11.664   3.977  1.00 84.31           C  
ATOM   5160  N   GLN C 376      -2.152   9.219   5.738  1.00 81.06           N  
ATOM   5161  CA  GLN C 376      -2.521   7.945   6.340  1.00 81.06           C  
ATOM   5162  C   GLN C 376      -1.725   7.684   7.613  1.00 81.06           C  
ATOM   5164  O   GLN C 376      -1.867   6.629   8.234  1.00 81.06           O  
ATOM   5163  CB  GLN C 376      -2.305   6.801   5.344  1.00 81.06           C  
ATOM   5165  CG  GLN C 376      -3.289   6.805   4.180  1.00 81.06           C  
ATOM   5166  CD  GLN C 376      -3.027   5.688   3.188  1.00 81.06           C  
ATOM   5167  NE2 GLN C 376      -4.055   5.309   2.438  1.00 81.06           N  
ATOM   5168  OE1 GLN C 376      -1.909   5.172   3.096  1.00 81.06           O  
ATOM   5169  N   PHE C 377      -0.921   8.609   7.980  1.00 84.38           N  
ATOM   5170  CA  PHE C 377      -0.142   8.477   9.203  1.00 84.38           C  
ATOM   5171  C   PHE C 377      -0.647   9.430  10.281  1.00 84.38           C  
ATOM   5173  O   PHE C 377      -0.859  10.617  10.016  1.00 84.38           O  
ATOM   5172  CB  PHE C 377       1.343   8.734   8.930  1.00 84.38           C  
ATOM   5174  CG  PHE C 377       2.221   8.570  10.141  1.00 84.38           C  
ATOM   5175  CD1 PHE C 377       2.686   9.688  10.828  1.00 84.38           C  
ATOM   5176  CD2 PHE C 377       2.582   7.312  10.594  1.00 84.38           C  
ATOM   5177  CE1 PHE C 377       3.498   9.547  11.953  1.00 84.38           C  
ATOM   5178  CE2 PHE C 377       3.393   7.160  11.711  1.00 84.38           C  
ATOM   5179  CZ  PHE C 377       3.852   8.281  12.391  1.00 84.38           C  
ATOM   5180  N   PHE C 378      -0.793   8.844  11.422  1.00 83.44           N  
ATOM   5181  CA  PHE C 378      -1.223   9.672  12.547  1.00 83.44           C  
ATOM   5182  C   PHE C 378      -0.227   9.578  13.695  1.00 83.44           C  
ATOM   5184  O   PHE C 378      -0.091   8.531  14.328  1.00 83.44           O  
ATOM   5183  CB  PHE C 378      -2.615   9.242  13.023  1.00 83.44           C  
ATOM   5185  CG  PHE C 378      -3.672   9.320  11.953  1.00 83.44           C  
ATOM   5186  CD1 PHE C 378      -4.293  10.523  11.648  1.00 83.44           C  
ATOM   5187  CD2 PHE C 378      -4.043   8.180  11.250  1.00 83.44           C  
ATOM   5188  CE1 PHE C 378      -5.270  10.594  10.656  1.00 83.44           C  
ATOM   5189  CE2 PHE C 378      -5.020   8.234  10.266  1.00 83.44           C  
ATOM   5190  CZ  PHE C 378      -5.633   9.445   9.969  1.00 83.44           C  
ATOM   5191  N   ALA C 379       0.382  10.648  13.977  1.00 86.31           N  
ATOM   5192  CA  ALA C 379       1.416  10.711  15.008  1.00 86.31           C  
ATOM   5193  C   ALA C 379       0.798  10.789  16.391  1.00 86.31           C  
ATOM   5195  O   ALA C 379       1.446  10.445  17.391  1.00 86.31           O  
ATOM   5194  CB  ALA C 379       2.332  11.906  14.766  1.00 86.31           C  
ATOM   5196  N   THR C 380      -0.388  11.328  16.469  1.00 82.44           N  
ATOM   5197  CA  THR C 380      -1.027  11.531  17.766  1.00 82.44           C  
ATOM   5198  C   THR C 380      -1.890  10.328  18.141  1.00 82.44           C  
ATOM   5200  O   THR C 380      -2.523   9.719  17.266  1.00 82.44           O  
ATOM   5199  CB  THR C 380      -1.893  12.805  17.750  1.00 82.44           C  
ATOM   5201  CG2 THR C 380      -1.031  14.055  17.594  1.00 82.44           C  
ATOM   5202  OG1 THR C 380      -2.826  12.742  16.672  1.00 82.44           O  
ATOM   5203  N   ASP C 381      -1.825  10.062  19.438  1.00 73.00           N  
ATOM   5204  CA  ASP C 381      -2.734   9.031  19.953  1.00 73.00           C  
ATOM   5205  C   ASP C 381      -4.113   9.625  20.250  1.00 73.00           C  
ATOM   5207  O   ASP C 381      -4.414  10.742  19.844  1.00 73.00           O  
ATOM   5206  CB  ASP C 381      -2.158   8.375  21.203  1.00 73.00           C  
ATOM   5208  CG  ASP C 381      -2.053   9.320  22.375  1.00 73.00           C  
ATOM   5209  OD1 ASP C 381      -2.707  10.391  22.359  1.00 73.00           O  
ATOM   5210  OD2 ASP C 381      -1.304   9.008  23.328  1.00 73.00           O1-
ATOM   5211  N   TYR C 382      -5.020   8.867  20.875  1.00 65.88           N  
ATOM   5212  CA  TYR C 382      -6.398   9.273  21.125  1.00 65.88           C  
ATOM   5213  C   TYR C 382      -6.465  10.438  22.109  1.00 65.88           C  
ATOM   5215  O   TYR C 382      -7.480  11.133  22.188  1.00 65.88           O  
ATOM   5214  CB  TYR C 382      -7.230   8.102  21.641  1.00 65.88           C  
ATOM   5216  CG  TYR C 382      -6.738   7.547  22.953  1.00 65.88           C  
ATOM   5217  CD1 TYR C 382      -5.797   6.520  23.000  1.00 65.88           C  
ATOM   5218  CD2 TYR C 382      -7.215   8.047  24.156  1.00 65.88           C  
ATOM   5219  CE1 TYR C 382      -5.340   6.008  24.203  1.00 65.88           C  
ATOM   5220  CE2 TYR C 382      -6.766   7.543  25.375  1.00 65.88           C  
ATOM   5222  CZ  TYR C 382      -5.832   6.523  25.391  1.00 65.88           C  
ATOM   5221  OH  TYR C 382      -5.383   6.020  26.594  1.00 65.88           O  
ATOM   5223  N   THR C 383      -5.285  10.625  22.844  1.00 67.19           N  
ATOM   5224  CA  THR C 383      -5.250  11.719  23.812  1.00 67.19           C  
ATOM   5225  C   THR C 383      -4.691  12.984  23.172  1.00 67.19           C  
ATOM   5227  O   THR C 383      -4.676  14.047  23.781  1.00 67.19           O  
ATOM   5226  CB  THR C 383      -4.410  11.352  25.047  1.00 67.19           C  
ATOM   5228  CG2 THR C 383      -4.855  10.016  25.641  1.00 67.19           C  
ATOM   5229  OG1 THR C 383      -3.031  11.258  24.656  1.00 67.19           O  
ATOM   5230  N   GLY C 384      -4.312  12.836  21.891  1.00 72.06           N  
ATOM   5231  CA  GLY C 384      -3.736  13.984  21.203  1.00 72.06           C  
ATOM   5232  C   GLY C 384      -2.242  14.125  21.438  1.00 72.06           C  
ATOM   5233  O   GLY C 384      -1.614  15.047  20.906  1.00 72.06           O  
ATOM   5234  N   LYS C 385      -1.688  13.164  22.219  1.00 79.56           N  
ATOM   5235  CA  LYS C 385      -0.250  13.188  22.469  1.00 79.56           C  
ATOM   5236  C   LYS C 385       0.523  12.570  21.312  1.00 79.56           C  
ATOM   5238  O   LYS C 385       0.102  11.555  20.750  1.00 79.56           O  
ATOM   5237  CB  LYS C 385       0.077  12.461  23.766  1.00 79.56           C  
ATOM   5239  CG  LYS C 385       1.501  12.680  24.266  1.00 79.56           C  
ATOM   5240  CD  LYS C 385       1.748  11.969  25.594  1.00 79.56           C  
ATOM   5241  CE  LYS C 385       3.193  12.117  26.047  1.00 79.56           C  
ATOM   5242  NZ  LYS C 385       3.463  11.359  27.297  1.00 79.56           N1+
ATOM   5243  N   ILE C 386       1.568  13.234  21.031  1.00 87.31           N  
ATOM   5244  CA  ILE C 386       2.434  12.703  20.000  1.00 87.31           C  
ATOM   5245  C   ILE C 386       3.203  11.500  20.531  1.00 87.31           C  
ATOM   5247  O   ILE C 386       4.133  11.648  21.328  1.00 87.31           O  
ATOM   5246  CB  ILE C 386       3.414  13.773  19.469  1.00 87.31           C  
ATOM   5248  CG1 ILE C 386       2.643  14.953  18.859  1.00 87.31           C  
ATOM   5249  CG2 ILE C 386       4.379  13.164  18.438  1.00 87.31           C  
ATOM   5250  CD1 ILE C 386       3.514  16.156  18.531  1.00 87.31           C  
ATOM   5251  N   ASN C 387       2.869  10.328  20.141  1.00 86.19           N  
ATOM   5252  CA  ASN C 387       3.463   9.109  20.688  1.00 86.19           C  
ATOM   5253  C   ASN C 387       4.113   8.266  19.578  1.00 86.19           C  
ATOM   5255  O   ASN C 387       4.855   7.328  19.875  1.00 86.19           O  
ATOM   5254  CB  ASN C 387       2.414   8.281  21.422  1.00 86.19           C  
ATOM   5256  CG  ASN C 387       2.242   8.719  22.875  1.00 86.19           C  
ATOM   5257  ND2 ASN C 387       1.172   8.266  23.500  1.00 86.19           N  
ATOM   5258  OD1 ASN C 387       3.062   9.469  23.406  1.00 86.19           O  
ATOM   5259  N   LYS C 388       3.883   8.586  18.359  1.00 88.94           N  
ATOM   5260  CA  LYS C 388       4.430   7.859  17.219  1.00 88.94           C  
ATOM   5261  C   LYS C 388       4.980   8.820  16.172  1.00 88.94           C  
ATOM   5263  O   LYS C 388       4.324   9.797  15.805  1.00 88.94           O  
ATOM   5262  CB  LYS C 388       3.365   6.953  16.594  1.00 88.94           C  
ATOM   5264  CG  LYS C 388       3.918   5.930  15.617  1.00 88.94           C  
ATOM   5265  CD  LYS C 388       2.824   5.004  15.102  1.00 88.94           C  
ATOM   5266  CE  LYS C 388       3.379   3.971  14.133  1.00 88.94           C  
ATOM   5267  NZ  LYS C 388       2.307   3.072  13.609  1.00 88.94           N1+
ATOM   5268  N   LEU C 389       6.141   8.484  15.719  1.00 91.75           N  
ATOM   5269  CA  LEU C 389       6.781   9.344  14.727  1.00 91.75           C  
ATOM   5270  C   LEU C 389       7.410   8.516  13.617  1.00 91.75           C  
ATOM   5272  O   LEU C 389       7.801   7.367  13.836  1.00 91.75           O  
ATOM   5271  CB  LEU C 389       7.844  10.227  15.391  1.00 91.75           C  
ATOM   5273  CG  LEU C 389       7.340  11.258  16.406  1.00 91.75           C  
ATOM   5274  CD1 LEU C 389       8.508  11.859  17.172  1.00 91.75           C  
ATOM   5275  CD2 LEU C 389       6.531  12.344  15.703  1.00 91.75           C  
ATOM   5276  N   THR C 390       7.422   9.117  12.469  1.00 93.00           N  
ATOM   5277  CA  THR C 390       8.242   8.609  11.375  1.00 93.00           C  
ATOM   5278  C   THR C 390       9.258   9.664  10.922  1.00 93.00           C  
ATOM   5280  O   THR C 390       8.883  10.781  10.578  1.00 93.00           O  
ATOM   5279  CB  THR C 390       7.375   8.188  10.172  1.00 93.00           C  
ATOM   5281  CG2 THR C 390       6.520   9.352   9.680  1.00 93.00           C  
ATOM   5282  OG1 THR C 390       8.227   7.746   9.109  1.00 93.00           O  
ATOM   5283  N   PRO C 391      10.492   9.336  10.945  1.00 96.69           N  
ATOM   5284  CA  PRO C 391      11.492  10.320  10.539  1.00 96.69           C  
ATOM   5285  C   PRO C 391      11.484  10.594   9.039  1.00 96.69           C  
ATOM   5287  O   PRO C 391      12.219  11.453   8.555  1.00 96.69           O  
ATOM   5286  CB  PRO C 391      12.812   9.672  10.961  1.00 96.69           C  
ATOM   5288  CG  PRO C 391      12.539   8.203  10.961  1.00 96.69           C  
ATOM   5289  CD  PRO C 391      11.094   7.988  11.320  1.00 96.69           C  
ATOM   5290  N   PHE C 392      10.641   9.914   8.234  1.00 96.50           N  
ATOM   5291  CA  PHE C 392      10.641  10.055   6.781  1.00 96.50           C  
ATOM   5292  C   PHE C 392       9.773  11.227   6.352  1.00 96.50           C  
ATOM   5294  O   PHE C 392       9.984  11.805   5.285  1.00 96.50           O  
ATOM   5293  CB  PHE C 392      10.148   8.766   6.113  1.00 96.50           C  
ATOM   5295  CG  PHE C 392      10.953   7.547   6.484  1.00 96.50           C  
ATOM   5296  CD1 PHE C 392      12.281   7.660   6.859  1.00 96.50           C  
ATOM   5297  CD2 PHE C 392      10.367   6.285   6.461  1.00 96.50           C  
ATOM   5298  CE1 PHE C 392      13.023   6.531   7.207  1.00 96.50           C  
ATOM   5299  CE2 PHE C 392      11.102   5.156   6.805  1.00 96.50           C  
ATOM   5300  CZ  PHE C 392      12.430   5.281   7.176  1.00 96.50           C  
ATOM   5301  N   LEU C 393       8.781  11.570   7.148  1.00 95.50           N  
ATOM   5302  CA  LEU C 393       7.785  12.562   6.758  1.00 95.50           C  
ATOM   5303  C   LEU C 393       8.148  13.938   7.309  1.00 95.50           C  
ATOM   5305  O   LEU C 393       7.359  14.555   8.031  1.00 95.50           O  
ATOM   5304  CB  LEU C 393       6.395  12.156   7.254  1.00 95.50           C  
ATOM   5306  CG  LEU C 393       5.730  10.992   6.516  1.00 95.50           C  
ATOM   5307  CD1 LEU C 393       4.473  10.547   7.254  1.00 95.50           C  
ATOM   5308  CD2 LEU C 393       5.402  11.383   5.078  1.00 95.50           C  
ATOM   5309  N   HIS C 394       9.320  14.375   6.891  1.00 96.25           N  
ATOM   5310  CA  HIS C 394       9.812  15.719   7.188  1.00 96.25           C  
ATOM   5311  C   HIS C 394      10.305  16.406   5.926  1.00 96.25           C  
ATOM   5313  O   HIS C 394      10.500  15.773   4.891  1.00 96.25           O  
ATOM   5312  CB  HIS C 394      10.930  15.656   8.227  1.00 96.25           C  
ATOM   5314  CG  HIS C 394      10.453  15.344   9.609  1.00 96.25           C  
ATOM   5315  CD2 HIS C 394      10.406  14.172  10.289  1.00 96.25           C  
ATOM   5316  ND1 HIS C 394       9.938  16.312  10.453  1.00 96.25           N  
ATOM   5317  CE1 HIS C 394       9.602  15.742  11.602  1.00 96.25           C  
ATOM   5318  NE2 HIS C 394       9.875  14.445  11.523  1.00 96.25           N  
ATOM   5319  N   LYS C 395      10.469  17.719   6.031  1.00 95.75           N  
ATOM   5320  CA  LYS C 395      10.750  18.578   4.887  1.00 95.75           C  
ATOM   5321  C   LYS C 395      11.984  18.109   4.133  1.00 95.75           C  
ATOM   5323  O   LYS C 395      11.961  17.969   2.908  1.00 95.75           O  
ATOM   5322  CB  LYS C 395      10.930  20.031   5.336  1.00 95.75           C  
ATOM   5324  CG  LYS C 395       9.633  20.719   5.750  1.00 95.75           C  
ATOM   5325  CD  LYS C 395       9.859  22.188   6.082  1.00 95.75           C  
ATOM   5326  CE  LYS C 395       8.602  22.828   6.660  1.00 95.75           C  
ATOM   5327  NZ  LYS C 395       8.781  24.297   6.863  1.00 95.75           N1+
ATOM   5328  N   ASN C 396      13.031  17.859   4.855  1.00 96.25           N  
ATOM   5329  CA  ASN C 396      14.312  17.578   4.207  1.00 96.25           C  
ATOM   5330  C   ASN C 396      14.266  16.297   3.381  1.00 96.25           C  
ATOM   5332  O   ASN C 396      14.914  16.203   2.336  1.00 96.25           O  
ATOM   5331  CB  ASN C 396      15.438  17.500   5.246  1.00 96.25           C  
ATOM   5333  CG  ASN C 396      15.148  16.500   6.340  1.00 96.25           C  
ATOM   5334  ND2 ASN C 396      16.078  16.359   7.273  1.00 96.25           N  
ATOM   5335  OD1 ASN C 396      14.102  15.844   6.340  1.00 96.25           O  
ATOM   5336  N   ILE C 397      13.492  15.391   3.738  1.00 97.62           N  
ATOM   5337  CA  ILE C 397      13.383  14.148   2.977  1.00 97.62           C  
ATOM   5338  C   ILE C 397      12.344  14.305   1.872  1.00 97.62           C  
ATOM   5340  O   ILE C 397      12.609  13.984   0.711  1.00 97.62           O  
ATOM   5339  CB  ILE C 397      13.023  12.953   3.889  1.00 97.62           C  
ATOM   5341  CG1 ILE C 397      14.195  12.617   4.812  1.00 97.62           C  
ATOM   5342  CG2 ILE C 397      12.617  11.742   3.051  1.00 97.62           C  
ATOM   5343  CD1 ILE C 397      13.953  11.398   5.699  1.00 97.62           C  
ATOM   5344  N   ILE C 398      11.172  14.844   2.246  1.00 97.31           N  
ATOM   5345  CA  ILE C 398      10.078  14.984   1.291  1.00 97.31           C  
ATOM   5346  C   ILE C 398      10.523  15.875   0.131  1.00 97.31           C  
ATOM   5348  O   ILE C 398      10.344  15.516  -1.035  1.00 97.31           O  
ATOM   5347  CB  ILE C 398       8.820  15.570   1.963  1.00 97.31           C  
ATOM   5349  CG1 ILE C 398       8.227  14.555   2.949  1.00 97.31           C  
ATOM   5350  CG2 ILE C 398       7.785  15.977   0.908  1.00 97.31           C  
ATOM   5351  CD1 ILE C 398       7.715  13.281   2.295  1.00 97.31           C  
ATOM   5352  N   GLN C 399      11.133  16.969   0.422  1.00 97.25           N  
ATOM   5353  CA  GLN C 399      11.516  17.922  -0.616  1.00 97.25           C  
ATOM   5354  C   GLN C 399      12.648  17.359  -1.476  1.00 97.25           C  
ATOM   5356  O   GLN C 399      12.734  17.672  -2.668  1.00 97.25           O  
ATOM   5355  CB  GLN C 399      11.922  19.250   0.006  1.00 97.25           C  
ATOM   5357  CG  GLN C 399      10.781  20.000   0.677  1.00 97.25           C  
ATOM   5358  CD  GLN C 399      11.227  21.281   1.346  1.00 97.25           C  
ATOM   5359  NE2 GLN C 399      10.266  22.094   1.777  1.00 97.25           N  
ATOM   5360  OE1 GLN C 399      12.430  21.547   1.474  1.00 97.25           O  
ATOM   5361  N   HIS C 400      13.516  16.578  -0.904  1.00 98.00           N  
ATOM   5362  CA  HIS C 400      14.570  15.922  -1.669  1.00 98.00           C  
ATOM   5363  C   HIS C 400      13.984  14.945  -2.686  1.00 98.00           C  
ATOM   5365  O   HIS C 400      14.312  15.016  -3.873  1.00 98.00           O  
ATOM   5364  CB  HIS C 400      15.531  15.188  -0.732  1.00 98.00           C  
ATOM   5366  CG  HIS C 400      16.609  14.438  -1.448  1.00 98.00           C  
ATOM   5367  CD2 HIS C 400      16.844  13.109  -1.561  1.00 98.00           C  
ATOM   5368  ND1 HIS C 400      17.609  15.070  -2.156  1.00 98.00           N  
ATOM   5369  CE1 HIS C 400      18.422  14.156  -2.676  1.00 98.00           C  
ATOM   5370  NE2 HIS C 400      17.969  12.961  -2.330  1.00 98.00           N  
ATOM   5371  N   TYR C 401      13.086  14.141  -2.293  1.00 97.44           N  
ATOM   5372  CA  TYR C 401      12.539  13.109  -3.168  1.00 97.44           C  
ATOM   5373  C   TYR C 401      11.516  13.695  -4.133  1.00 97.44           C  
ATOM   5375  O   TYR C 401      11.250  13.125  -5.191  1.00 97.44           O  
ATOM   5374  CB  TYR C 401      11.891  11.992  -2.342  1.00 97.44           C  
ATOM   5376  CG  TYR C 401      12.875  10.945  -1.876  1.00 97.44           C  
ATOM   5377  CD1 TYR C 401      13.102   9.797  -2.631  1.00 97.44           C
[truncated: 265,295 more chars]
